# Supplementary material for: Anesthesia Providers’ Perspectives on the Redesigned Philips Acoustic Alarm System: Qualitative Pre- and Postimplementation Study
Source: JMIR Hum Factors. 2026 Apr 1;13:e82703. doi: 10.2196/82703 (PMC13041626; doi:10.2196/82703)
Supplement: Multimedia Appendix 2 [file humanfactors-v13-e82703-s002.xlsx]

## Sheet: Präphase Sounds Sudie
Bitte geben Sie Ihre Teilnehmernummer an:	Bitte geben Sie Ihr Alter an (in Jahren):	Bitte geben Sie Ihr Geschlecht an:	Bitte geben Sie Ihre Berufserfahrung im Bereich der Anästhesie an (in Jahren):	Bitte geben Sie Ihren Beruf an:	Spielen Sie regelmäßig ein Musikinstrument (≥ 1x/Woche)?	Haben Sie am 8. Januar an der Einführungspräsentation von Sen Sound über die Änderungen der Alarmtöne von Philips-Monitoren teilgenommen?	Tadzio	Wie fühlen Sie Sich mit den aktuellen Alarmtönen?	Was würden Sie ändern (und warum)?	Was würden Sie NICHT ändern (und warum)?	Was erwarten Sie von einem Alarmton?	Wie stellen Sie sich einen Operationssaal ohne Alarmtöne vor?
1	28	1	2	3	1	2	1.1	Kenne nur diese Alarme, daher fühle ich mich wohl damit	Alarme niedriger Priorität (bspw. NMT Elektrode weg) nur visuell, nicht als Ton	unterschiedliche Stufen (gute Unterscheidung der Prioritäten), Lautstärke selbständig anpassen (je nach Grundgeräusche anderes Level brauchen), Alarmquellen auswählen (individuell an Patienten und seine eigenen Bedürfnisse anpassen)	Aufmerksamkeit erregen,	kaum vorstellbar,
1											lauter als der Grundton,	Gehör ist neben den Augen ein Sinnesorgan auf welches ich mich stark verlasse, gibt einen Zusätzlichen Hinweis wenn mit einer anderen Tätigkeit beschäftigt
1											gute Unterscheidung zwischen den verschiedenen Stufen, nicht ähnlich wie Grundgeräusche
2	28	1	3	2	2	2		Alarmtöne hohe Priorität und mittlere finde ich gut, wenn es sich nicht um ein Artefakt handelt, man realisiert gleich, dass etwas nicht stimmt.	niedrigen Alarmpriorität zumindest nach 1. mal bestätigen entfernen	hohe Priorität, dieser Alarmton ist sehr effizient und das sollte beibehalten werden	Jenach Alarm, -Erinnerungsalarm oder hohe Priorität erkennen einer Notfallsituation	unvorstellbar, unsicher
2								Den niedrigen Alarmton empfinde ich als unnötig, vor allem, wenn dieser alle Minuten wieder ertönt selbst nach dem bestätigen
3	40	1	12	6	2	2		gut, Lautstärke passe ich gern dem Umgebungslärm und der Situation an	solange ich die Alarmgrenzen und Lautst'aerke selbst anpassen kann möchte ich nichts ändern	siehe oben	klare Abgrenzung gegenüber anderen Geräuschen, z.B. Telefonklingelton. Standardisierung=im ganzen USZ die gleichen Töne damit man auch morgens um 04.00 alert ist.	am liebsten gar nicht. Lärmemission kann auch anders reduziert werden, z.B. keine privaten Gespräche, Musik wenn dann nur leise ect. Alarm ohne Töne müsste gut gebrieft und geteacht und eingeführt werden...
4	32	1	4	4	2	2		Alarmton der niedrigen Stufe wird in lauter Umgebung oft überhört,	eine angenehmere Variante der Alarmtöne, die einerseits vom Personal schnell identifiziert werden können aber den Pat. nicht erschrecken wäre schön	Tonart der niedrigen Priorität, wird vom Pat. oft nicht wahrgenommen	Registration und Identifikation vom Personal auch in lauter Umgebung,	unheimlich und falsch,
4								der Ton der hohen Priorität wirkt dagegen oft erschreckend für alle Beteiligten inklusive Patienten. Nach einiger zeit gewohnheitsbedingte Anpassung des Personals, aber über einen gesamten Tag einer langen OP anstrengend.				da nicht alles visuell registriert werden kann
4									eine angenehmere Variante der Alarmtöne, die einerseits vom Personal schnell identifiziert werden können aber den Pat. nicht erschrecken wäre schön		nicht aber vom Pat.. Ebenfalls für Personal eine möglichst angenehme Tonvarianz
5	37	2	11	6	2	1		Der Alarmton erzeugt ein Stressgefühl, da wir darauf konditioniert wurden	Der Ton ist sehr schrill und geht durch Mark und Bein. Ein alternativer Dringlichkeitston wäre genauso adaequat.	Der Ton muss sich in Dringlichkeit und Intensität deutlich von den anderen Alarmtoenen und der Umgebung abheben.	Macht aufmerksam, erduldet kein ignorieren.	In adaequatem Mass sind die Töne hilfreich und unterstuetzend. Es droht jedoch die Ermüdung und Ausblendung, gerade bei niedrigeren Alarmstufen.
6	57	1	0	3	2	1		Sind vertraut, ich höre sie gerne	Bei niedriger Alarmstufe weniger häufig	Hoeheren Pitch für hohe Priorität belassen	dass er meine Aufmerksamkeit erregt	Kann ich mir nicht vorstellen
7	33	1	3	4	1	1		Alarm tiefe und mittlere Priorität gut,	Einen Alarmton der höchsten Stufe, der mich weniger stresst.	Die drei Alarmstufen belassen.	Ich muss ihn auch bei Hintergrundlärm hören.	Man muss viel konsequenter und öfter auf die Monitore schauen, wenn man z.B. gerade Verordnungen schreibt, ansonsten wird es gefährlich, ich könnte etwas verpassen.
7								der Alarm der höchsten Stufe stresst mich oft unnoetig zusaetzlich.
8	61	2	31	6	2	1		Gestresst,	Viel weniger ist mehr.	Nichts	Ohne Stress den Anwender abholen,	Utopie. Dann storen andere Larmquellen.
8								weil vieles unnötig, aufwändig zum Quittieren. Insbesondere mehrstufige Bestätigung.			leichte Bedienung
9	59	1	20	2	2	2		angenehm	nicht	mit dem Ton bin ich gewöhnt	Aufmerksamkeit erregen	unsicher
10	42	1	16	2	2	2		vertraut	---	---	Das er je nach Priorität versch. Stufen hat, so, dass ich ohne auf den Monitor schaue weiss ob sofortiger Handlungsbedarf ist.	stressiger, da man ständig alles kontrollieren muss.
11	34	2	7	5	2	2		Sie erfüllen ihren Zweck,	Der rote Alarm ist etwas schrill, evtl. anderer Ton	klare Abstufung der Alarmprioritäten. Man kann eindeutig zwischen niedrig, mittel und hoher Priorität unterscheiden	Die Dringlichkeit eines Ereignisses anzugeben	Sehr friedlich. Vermutlich wäre aber die Patientensicherheit gefährdet
11								man assoziiert sie meistens negativ
12	36	1	6	5	2	1		Töne empfinde ich als unangenehm, und persistierend auch in der Freizeit	Töne freundlicher strukturieren, neue Töne kreieren	Lautstärke nicht ändern, Töne müssen gehört werden	um sich von der Umgebung absetzen, gut hörbar sein, anhand des Tones muss Priorität erkennbar sein	angenehm für den Patienten,
12												nicht hilfreich für den Anästhesisten bei fehlendem akustischem Feedback
13	47	1	6	5	2	2		gut	nein	weil's gut ist	dass er meine Aufmerksamkeit fordert	unvorstellbar
14	43	2	9	6	2	1		okay	niedrige Priorität weniger aggressiv	Alarm hoher Priorität	gut unterscheidbar von anderen Geräuschen	leer
15	42	2	3.5	4	2	2		Passt soweit	Zur Zeit nichts	die Alarmtöne	Aufmerksamkeit erregen	angenehm
16	29	2	3	4	2	1		sie sind oft unnötig	der Art, Frequenz		ein Problem was man losen muss	situationsabhängig kann es besser werden
17	36	1	7	6	2	2		gut	nichts	-	Aufmerksamkeit zu erregen	schwierig
18	35	2	5	5	2	2		Zufrieden	Nichts	Ich würde nichts ändern.	Aufmerksamkeit erregen;	Ruhiger,
18											Priorisierung	aber nicht unbedingt weniger stressig (vermehrtes Kontrollieren der Überwachung notwendig)
19	35	1	4	4	1	2		zufrieden	Intervall der nicht dringenden Alarme verlängern	dringender Alarmton, bin daran gewöhnt und suche sofort nach dem Problem	Aufmerksamkeit erregen	kann ich mir nicht vorstellen, bin sehr an akustische Alarme gewöhnt
19											ohne so störend zu sein, dass es von der gezielten Problemsuche ablenkt
20	27	2	0.5	3	2	1		Gut;	Filtereinstellungen und Autogrenzen; mehr "Intelligenz" der Alarmtöne	Priorisierung der Alarmtöne;	Richtige Qualität für richtige Art von Alarm.	Stress - da anders gewohnt
20								blauer Alarm nicht häufig wahrgenommen			Ggf. KI-Implementation bzw. Auto-Grenzen und bessere Filter -> weniger Alarme
21	29	2	2	3	2	2		Gut, vorallem den "wichtigen" Alarmen	nichts,	Den wichtigsten Alarm, weil man ihn kennt und ich denke er würde mich immer jederzeit aufschrecken; also finde ihn gut so wie er ist.	Sicherheit geben.	gefährlich
21									bzw den unwichtigsten Alarm ggf. komplett ohne Geräusch und nur visuell machen.
22	37	1	9.5	6	2	2		umso häufiger und länger sie laufen erhöht das mein Stresslevel beim Arbeiten	deutlich weniger Alarme, nur relevante.	Wichtige Alarme weiterhin hohe Frequenz und schnell	muss sich von anderen Tönen absetzen,	nichts für ungeübtes Personal
22									Einfach quittierbar (auch die 2 min.)		sollte alamierend wirken,
22											möglichst wenig Veränderungen über die Zeit
23	33	2	0.5	3	2	2		comfortable	the sound of the mitleresrisiko	the sound of the hocheresrisiko	To react correctly to the problem	I believe that would be crazy and dangerous
24	30	2	3	4	1	1		könnten vom Pitch etwas tiefer sein, und könnten etwas mehr sinusal anstatt digital sein	könnten vom Pitch etwas tiefer sein, und könnten etwas mehr sinusal anstatt digital sein	Lautstärke	schnelle, zuverlässige Information über die Dringlichkeit, gute Erkennbarkeit,	unmöglich,
24											angenehmer Sound	unsere Augen können niemals ständig auf den Monitor schauen
25	41	divers	7	6	2	2		Teilweise unnötige Alarmtöne (Pat. nicht aufgenommen, AK noch nicht angeschlossen..)	Ggf. einige Alarmtöne weglasen d.h. evt. nur mittlere und hohe Prioriät belassen	Hohe Priorität unbedingt belassen	Mich adäquat bei Problemen (Hypoton, Deoxygenation usw.) warnen.	Gefährlich
25												aber angenehm und ruhig
26		1	2	1	2	1		neutral	keine Ahnung	niedriegere Alarme weniger laut, hoche Alarme lauter	Aufmerksamkeit erregen	geht gar nicht
27	51	1	20	2	2	1		sehr schrille Töne,	Starke Töne aber nicht so hohe Tonlage	Geschwindigkeit der Alarme	Das ich aufschaue	etwas fehlt
27								stören in der Konzentration
28	29	2	2	1	2	2		gut	gewissene alarmtönen können nicht abgestaltet werden (z-b Apnoe wenn die EKG elektroden nicht richtig kleben)	nichts	eine meldung	ungemütlich
29	39	2	12	6	2	2		Stört oft in unangebrachten Situationen	Lautstärke sollte zunehmen	Prinzipielle Tonzuordnung sehr gut	Aufmerksamkeit zur richtigen Zeit erregen	unsicher,
29												Patienten-gefährdend
30	32	1	5	5	2	2		teilweise etwas anstrengend/nervig	niedrige Priorität kann man weglassen --> nur visuell anzeigen (zB Tempikabel fehlt)	hohe Prio Ton ist anstrengend, aber begründet --> man muss hinschauen	soll Aufmerksamkeit auf Monitor und Pat. lenken	-
31	56	2	14	2	2	2		konzentriert	Art von Ton. Manche sind aggressiv.	So ist OK.	Nachricht, aber soll angenehm sein.	Schrecklich. Als Anästhesie Experte kann ich mir das nicht vorstellen.
32	39	1	11	6	2	2		Ich bin an diese Alarmtöne gewöhnt, deshalb gut.	Klarere Unterscheidung zwischen den Alarmprioritäten.	Die Unterscheidbarkeit von Alarmprioritäten.	Aufmerksam machen, Messwerte ausserhalb von Grenzwerten melden.	Ruhig, man wäre auf rein visuelle Inputs angewiesen.
33	34	1	11	2	2	1		Gehoert zum Arbeitsalltag. Sobald kein Ton hörbar ist, bin ich mehr gestresst.	Sanftere Tonarten. Sättigungston wird zu schnell zu tief. von 100% auf 98% erschrecke ich.	Hoher Prioritätsalarm belassen. Sättigungston belassen in der Frequenz zum Herzschlag.	Meine Aufmerksamkeit ist geweckt.	sehr ungewohnt.
33								Töne sind oft laut	Alarmgrenzen für den Patienten anpassen. Oft Alarmieren die Monitore obwohl keine Gefahr besteht.		Sicherheit für den Patienten	Es braucht gewisse Töne. Gerade wenn ein Patient in Gefahr ist.
33								und penetrant.
33								Während einer Einleitung oft zu viele Töne und zu laut.
34	33	2	7.5	2	2	1		Die hohe Priorität stresst mich auch nach vielen Jahren. Ich versuche unmittelbar das Problem zu lösen und den Alarm zu quittieren.	sanftere Töne	Gleiche Note.	Dass er im hektischen Alltag prägnant genug ist,	ruhig und wunderschön
34									und längerer Tonintervall		ohne zu stressen.
35	33	2	4	2	2	2		Ich habe mich bereits an die Alarmtöne gewöhnt und erkenne sie.	Alarme mit niedriger Priorität in ihrer Häufigkeit reduzieren	der schrille laute Alarmton der hohen Priorität soll behalten werden. Er motiviert auf den Monitor zu schauen	Dass er ein unwohlgefühl auslöst (am besten nur bei der Anästhesiefachkraft und nicht beim Patienten)	---
35								Die niedrigen Alarmtöne sind meist jedoch zu häufig und sorgen dafür eher ignoriert zu werden
36	29	2	0	3	1	1		Ich bin zufrieden.	Könnten die Alarmtönen ein bisschen mehr komfortabel sein. Vielleicht fühlen die Patienten Angst wenn sie die verschiedene Alarmtönen hören.	Die 3 Stufe.	Erregen die Aufmerksamkeit.	Inakzeptabel.
37	40	1	4	4	1	1		meist genervt,	die Tonlage verändern	gibt es nichts, wenn es eine gute Alternative zu unseren Alarmtönen gibt, ist diese stets willkommen	es soll die Aufmerksamkeit spezifisch auf das Problem ziehen, nicht erschrecken und nicht im Gehörgang weh tun.	traumhaft schön
37								zu schrill und laut,	und v.a. die Lautstärke,
37								zudem erschrecken sie auch Patienten und andere Mitarbeiter im Raum.	ich würde die Alarmtöne visualisieren
37
38	34	1	7	2	2	2		Ich empfinde sie als hohe Sicherheit und gibt mir die Möglichkeit mich auch auf die chirurgische Tätigkeit zu konzentrieren.	Nichts	Die Töne sollen weiterhin gut erkennbar von einander bleiben. Es soll weiterhin eine akustische (grosse) unterschied hörbar sein zwischen den verschiedenen Alarmen.	Schnelle Information über Vitalwerte die über meine Alarmgrenzen gehen informiert werden.	Für mich eine sehr grosse Belastung
38												und grosse Möglichkeit Fehler oder kritische Situationen zu verpassen.
39	29	1	1.5	1	2	1		Ich fühle mich mit den aktuellen Tönen gut.	Im Grunde nichts	Ich würde die unterscheiden in der Tonart bei der Priorisierung, nicht ändern.	Erregt Aufmerksamkeit ohne zu ermüden,	Es fehlt etwas.
39								Sie sind vertraut.			erkennbar unter anderen Geräuschen	Die Töne helfen bei der Arbeit, man erhält dadurch unterschiedliche Informationen, ohne direkt auf den Monitor zu schauen.
40	30	1	1.5	4	2	1		Häufig tendenziell genervt,	Weniger Alarme, weniger konstantes Tuten, generell	High-Priority Alarme dürfen nervig und laut sein, dass man sie nicht missachtet, aber vielleicht nicht auf einem Niveau wo man fast Tinnitus kriegt und bald mal ein Hörgerät braucht.	Alarmieren, wenn wirklich ein Notfall besteht. NICHT alarmieren, für irgendwelche technischen Probleme, die mich nicht interessieren.	Angenehm. Ggf. müsste man auch aktiver sein, mehr auf den Patienten achten, anstant nur dann, wenn irgendwas zu bimmeln beginnt.
40									und nur relevante Alarme.
40								da Alarme aus vielen Gründen ausgelöst werden und ständig quittiert werden müssen, um nicht im Hintergrund zu stören und ständig zu bimmeln. Dies ist insbesondere mühsam, da zum Beispiel ein Elektrokauter der Chirurgen high-priority Alarme auslösen kann, aber ja eigentlich nichts falsch ist am Patienten. Auch jedes Mal wenn man das NMT-Kabel aussteckt, gibt es einen Alarm (zwar leise, aber dennoc…
41	46	2	17	6	2	1		Prinzipiell ok,	Die Zuordnung zum zugrunde liegenden Problem könnten besser vermittelt werden	Die Abstufung in drei Töne (es sollten nicht mehr oder weniger sein)	Dass er mich zum Problem und damit zur Problemlösung führt.	Sehr gefährlich. Wie früher im Neuroangio (wo ich als einer den wenigen auf den SpO2 Ton bestanden habe)
41								die hochprioritären Alarme stressen etwas			Dass er meine Aufmerksamkeit erregt. Sich klar absetzt.
41											Mich nicht unnötig strest.
42	29	2	5	2	2	2		Gewohnheit, gute Einordnung der Alarme	Informative Alarme minimieren, Lautstärke ändern, damit nur die wirklich notwendigen Alarme an die Anästhesiefachperson weitergeleitet werden.	Abstufung der Alarme (Prioritäten)	Lautstärke angepasst, klar einzuordnen und einheitlich	mit visuellen Alarmen, Farben auf dem Monitor
43	30	1	10	2	2	1		Unnötiger Stress und Dauerlärm. Schlechtere Konzentration, da die Alarme mich sehr schnell ablenken und meine Aufmerksam benötigen.	Die mittleren und niedrigen Alarmtöne nicht in einem so hohen Intervall	Hohe Priorität sollte kein angenehmer Ton sein, da es die volle Aufmerksam benötigt.	Niedrige und mittlere Alarmtöne nicht jede Sekunde abspielen.	Gar keine Alarmtöne zu haben in einem Operationsaal ist für mich nicht vorstellbar,
43									und nicht so schrill.		Ausserdem sollten sie den Patienten / die Patientin nicht unnötig beunruhigen, wenn diese wach sind.	da ich es gewohnt bin auch sehr viel mit dem Gehör zu arbeiten und in einer Notfallsituation den Patienten / die Patientin schneller einzuschätzen und zu konzentrieren.
44	31	2	1.5	3	1	1		Ich kenne die Alarmtöne (eingefleischt) und reagiere dementsprechend sehr automatisiert und direkt auf sie.	-	Die Penetranz des High Priority Alarms. Genau das macht ihn unverkennbar.	Er muss einfach erkennbar sein,	Nein, die auditive Komponente kann wahrscheinlich in Hinblick auf eine Warnkomponente schwer ersetzt werden. Töne evozieren viel primalere Reaktionen als visuelle Reize (z.B. Wecker).
44											die Priorität des Alarms widerspiegeln und
44											in hektischen Situationen herausstechen.
45	31	2	0	3	2	1		Grösstenteils zufrieden, Adaptation an Alarmtöne schnell möglich, sodass ein Überhören in Zukunft sehr wahrscheinlich ist	die Frequenz bei mittleren und hohen Prioritätstönen	Die Tonhöhe der einzelnen Prioritätstöne	Meine Aufmerksamkeit zu erregen	Leise und teilweise stressbehaftet,
45												da die Kontrolle der Vitalparameter gänzlich visuell erfolgen muss
46	43	2	15	6	2	2		Gewohnte Töne, welche gut in meinen Arbeitsalltag integriert sind.	Alarme, die einen hohe Priorität anzeigen sollen noch mehr von den "Standardtönen" abheben. Bessere Differenzierung für den Notfall, um schneller Aufmerksamkeit vom Behandelnden Team zu erhalten.	Für mich die Töne als solche, da ich mich bereits daran gewohnt habe. Für jüngere Kollegen wahrscheinlich ein weniger grosses Problem.	Meine Aufmerksamkeit zu erwecken.	Angenehmere Arbeitsatmosphäre in der man länger fokusiert arbeiten kann.
47	61	2	30	6	2	1		Alarmton mit "hoher Priorität" sind zu "grell"	Tonqualität ändern,	Alarmtöne abschaffen	ein Alarmton soll das Über/Unterschreiten von festgesetzten Grenzen unüberhörbar melden	nicht vorstellbar
47								und damit zu "stressig"	allenfalls "Alarm-Pause" in der Dauer verlängern
48	29	1	3	4	2	1		roter Alarmton: sehr nervig, erzeugt viel Aufmerksamkeit bei mir,	weniger Tinnitus Potential der Töne (keine Ahnung wie)	Dringlichkeit roter Alarm, Frequenz der Alarme	Aufmerksamkeit erregen,	Urlaub :) ,
48								stresst Pat und Angehörige,			nicht stressen, kein im Ohr nachklingeln	gefährlich wenn Patientenbedürfnisse nicht erkannt werden
48								gelber Alarmton gut,
48								blauer fast etwas zu unscheinbar
49	27	2	0.5	3	1	1		genervt	weniger Gebimmel am wachen Patienten, für in diesem Moment belanglose Dinge (AF bei Einleitung etc.)		Freundlicher Hinweiston für "unwichtige" Dinge aber auch wichtige Alarme, wie Kammerflimmern, nicht zu laut und übermässig. Da in 99 % keine wirkliche KT/KF vorliegt.	Viel ruhiger, weniger Stress und angenehmere Atmosphäre. Wenn aber ständig BiPo etc von chirurgen läuten, würde ich ohne deutliche Alarmtöne keine Grenzüberschreitungen direkt wahrnehmen -> auch schlecht.
50	40	1	8	6	2	2		kann man gut einordnen	keine Idee	es ist für mich wichtig die unterschiedlichen Alarmtöne differenzieren zu können, finde dies aktuell gut gelöst	dass ein Alarmton von tiefer Priorität nicht zu sehr stört, so dass man gut weiterarbeiten kann.	ich finde die Töne des Monitors sehr wichtig und kann mir nicht vorstellen ohne diese zu Arbeiten,
50											Jedoch sollte ein Alarmton von hoher Priorität auch in einer gestressten Situation sofort erkannt werden	da diese auch ohne Blick auf den Monitor (SpO2, HF-Ton, Alarme etc.) eine gewisse Übersicht geben.
51	26	1	0.5	1	2	2		Gut	Für Personal sind sie okay, für Patienten in der Induktionsphase sind sie sehr aufschreckend und teilweise beängstigend.	keine Angaben	Klare Differenzierung der Alarmursache	leer.
52	51	1	15	2	2	2		hygge	nichtws	ich bin hygge	alarmiertheit	leise
53	29	1	1.5	3	2	1		normal	den schrillen Ton etwas angenehmer gestalten	Lautstärke, muss auch in lauten hektischen Situationen gut hörbar sein	das er die Aufmerksamkeit erweckt	ungewohnt und leise
54	34	2	5	4	2	2		zufrieden	Lautstärke	rot/gelb	nervig	nein
55	34	2	3	2	2	2		Ich finds aktuell i.O.	Habe keine Veränderungsvorschläge	Die hohen Töne	Das ich aufmerksam gemacht werden und den höre.	Gefährlich!
56	37	2	10	6	2	1		genervt	nichts	alles	hörbar, muss Aufmerksamkeit erregen	ruhig,
56												aber stressiger
57	38	1	12	2	2	2		sehr angenehme Töne, sie sind nicht penetrant	nichts	SaO2 Ton	keine stechenden Geräusche	schlafend,
57												ohne Töne gehts nicht, das man auch bei den Operationen und den Schritten zu schauen können, ohne stier auf den Monitor zu schauen
58	33	2	6	4	2	2		Gut	Die höchste Priorität könnte noch intensiver sein.	nichts	Klar hörbar,	Angenehm, .
58									Niedrigste Priorität könnte abgeschafft werden - wenn ein Alarm so niedrigprioritär ist, braucht es keinen auditiven Alarm.		klar differenzierbar,	aber auch stressig weil ich mich auf meine Alarmgrenzen verlasse um nicht immer den Monitor anzuschauen
58											möglichst selten anzuhören.
59	28	1	1	3	2	2		sicher	die hohe Frequenz des Tons	der Abstand zwischen den Tönen	Aufmerksamkeit erregen,	ruhig
59								aber gestresst			hoher Wiedererkennungswert,	und unrealistisch
59											nicht zu viel Stress erzeugen
60	30	2	5	2	2	2		Gut	ich bin aktuell zufrieden	siehe oben	Bei den high priority alarmen schnell die aufmerksamkeit erregen, bei den niedrigeren weniger	aus meiner sicht denke ich, es braucht die akustischen Alarmtöne
60	47	2	20	6	2	1		OK	Angenehmerer Sound.	Abstufung der Prioritaeten sollten beibehalten werden.	Erregung von Aufmerksamkeit mit unterschiedlich hoher Intensität je nach Priorität.	Unangenehm, da ich ununterbrochen die Vitalparameter im Auge behalten muss und
60												staendig das Gefühl habe eine wichtige Unterschreitung einer Grenze zu verpassen.
61	44	2	11	2	2	2		man gewöhnt sich halt dran	Tonlage zwischen tiefen und mittleren Alarmpriorität ändern	Kombination zwischen Tönen und Farben	nur Hinweise auf Probleme	wird glaub nie funktionieren
62	40	1	6	5	2	2		Funktioniert so gut.	Niedere Priorität Alarmton kommt zu schnell. (schon wenn stecker eingesteckt wurde) INvervall verlängern	alles gut	das er nervt	undenkbar,
62												man würde ständig auf den Monitor starren und könnte keine andrere Tätigkeit mehr ausführen
63	39	1	3	4	2	2		aktuell Töne sind io	-	Prioritätenunterscheidung der Töne (Dringlichkeit)	soll sich vom Hintergrund hervortun, laut genug sein	Insgesamt ruhiger,
63												ggf jedoch verzögerte Reaktion auf Werte die korrigiert werden müssten
64	32	1	2	4	2	2		gut	nichts	nichts, ich finde man unterscheidet gut zwischen den Alarmtönen	-	gefährlich
65	32	1	4	4	2	1		in Ordnung	Töne hören sich für für mich im Spitalsetting gut an, wahrscheinlich auch viel Gewöhnung an den Tönen an sich aktuell kein Änderungsbedarf Personal mehr sensibilisieren für Einstellen/Quittierung der Alarme, weil damit auch "Nerv" Empfinden eventuell nachlassen würde, ggf auch anderes Setting bzw andere Alarmgrenzen für wachen Patienten präOP	- Prioritäten der Alarmtöne weiterhin hörbar lassen - 3 Prioritäten ausreichend, bzw gut - Alarmtöne müssen für mich nicht an einen bestimmten Vitalparameter gekoppelt sein -> "allgemeiner" Alarm völlig ausreichend	Aufmerksamkeit erwecken	- komisch
65								- Lauter werden der Alarme bei ausbleibendem Quittieren von mir persönlich als unangenehm empfunden (vor allem in Phase wenn Patient wach ist -> grosse Verunsicherung)	Gründe der Alarme überdenken -> zb "keine zentrale Überwachung" von mir persönlich als unnötiger Alarm eingeordnet		wenig "nerven"
65											Patienten nicht verunsichern
66	36	1	9	6	2	1		Man gewöhnt sich an die Alarmtöne.	Alarmtöne weniger schrill (Patientenwohlgefühl)	unterschiedliche Prioritäten der Töne (inkl. unterschiedliche Tonhöhe) beibehalten zum unterscheiden der Wichtigkeit des Alarmes	einfache Einordnung der Wichtigkeit des Alarms (also Unterscheidung der Priorität)	trotzdem nicht ruhig (bairhugger, sauger der chirurgen etc),
66								Ich denke lediglich, dass sich die Alarmtöne für die Patienten stark verunsichernd sind.			gute Hörbarkeit	anstrengend für Anästhesisten, da ständig der Monitor kontrolliert werden muss
66											aufmerksam machend
67	29	1	1	3	2	1		Neutral, notwendig für die verrichtete Arbeit,	Weichere Töne und trotzdem alamierend.	Alamierender und rausstechender Charakter ist notwendig.	3 Prioritäten der Töne finde ich sinnvoll;	Nicht realistisch.
67								unterbewusst wahrscheinlich auf Dauer anstrengend. Fühle mich nicht aktiv genervt.			angenehmeres Hörerlebnis aber trotzdem eindeutig.
68	30	1	3	4	1	2		Teilweise genervt von den vielen Alarmen mit niedriger Priorität, welche zu einer gewissen Desensibilisierung führen;	Weniger/andere Alarme für niedrige Priorität (z.B. NMT dekonnektiert), um weniger "abzustumpfen" im Verlauf einer Patientenbetreuung	Unterscheidung der Prioritäten (niedrig/mittel/hoch)	Aufmerksamkeit erregen,	Schlecht vorstellbar,
68								ansonsten zufrieden mit den Alarmen mittlerer und hoher Priorität.	Alarm hoher Priorität NICHT bei z.B. Spülen des Arterienkatheters (ebenfalls "Abstumpfung" für spätere "echte" Hochprioritäts-Alarme)		Abheben von Nebengeräuschen,	da der Blick nicht ständig auf dem Monitor weilt, und man manchmal (z.B. beim Knien unter dem Tisch zum Verstellen eines Gerätes oder Rausgehen aus OP bei Röntgenstrahlung) auf ein Alarmton angewiesen ist.
68											Unterscheidung der Prioritäten (niedrig/mittel/hoch)
68	28	2	1	3	1	1		Die Töne alleine sind okay, sie korrelieren aber nicht immer mit der Aufmerksamkeit dass sie brauchen	Die nicht dringliche sollten wirklich angenehm sein, damit sie keine sofortige Aktion brauchen	Die ganz dringliche müssen weiterhin ein bisschen störend bleiben, damit es schnell eine Aktion folgt	Alarmieren nur wenn nötig/nützlich, keine Reizüberflutung	Schwierig zu vorstellen,
68												aber alternative Alarmmöglichkeiten wären gewünscht (z.B. visuell, Vibrationen, ...)
69	29	1	2	4	2	2		bei mehreren Alarmen schnell ermüdet; in zum Beispiel Einleitungen, die nur durch einen Vorhang getrennt sind genervt;	weniger laut /schrill;	-	klar erkennbar, schnell zu quittieren	ruhiger; fokussierteres Arbeiten möglich
69									weniger laut /schrill;
69									grössere Unterschiede zwischen den Alarmtönen
71	44	2	16	6	2	2		zufriedenstellend	weniger priorisierte Alarme - die meisten Alarme sind Artefakte oder klinisch nicht relevant	die Töne	Hinweis auf einen bedrohlichen klinischen Zustand	kann ich mir nicht vorstellen
72	34	1	6	5	2	2		Zufrieden, es hilft mir auf gefährliche Situationen aufmerksam zu machen	Anpassung der Pausenzeiten je nach Wichtigkeit des Alarmes	Alarmtöne, sie helfen wichtige Veränderung der Vitalparameter des Patient/innen zu verpassen	Aufmerksamkeit auf relevante Parameter zu generieren	Einzige Geräuschquelle ist das Gespräch oder die Musik der chirurgischen Kolleg/innen
73	30	2	1.5	3	2	2		gut	eigentlich nichts		Priorität und gute Sensibilität aber auch gute Spezi	geht nicht
74	31	1	3.5	4	2	1		einige sind unnötigerweise sehr aggressiv	Allgemein würde ich für die meisten Töne einen angenehmeren Ton wählen.	Die Töne für schwere Störungen müssen unangenehm und laut bleiben	Er sollte intuitiv sein und mir auch ohne Blick auf den Monitor schon viel Information vermitteln.	Nicht möglich.
74									Zudem sollte die Lautstärke nicht für alle Töne gleich sein. Eine Parameterveränderung zum negativen könnte automatisch lauter werden, bei normalen Werten kann der Ton leiser sein. Ausserdem ist z.B. bei der O2 Sättigung ein guter Wert mit einem hochfrequenten unangenehmeren Ton hinterlegt als ein Sättigungsabfall, wo der Ton tiefer wird und eigentlich angenehmer ist.
75	34	2	6	5	1	2		gut daran gewöhnt. gut erkennbar/differenzierbar	nichts. Die Alarme passen zu meinen Arbeitsabläufen	Unterscheidung von niedriger , mittlerer und hoher Priorität	Hörbar.	Falls dies von Seiten der Chirurgie gewünscht wäre, ja. Zb mit Vibrationsalarm
75											Erkennbar. Einschätzbar.
76	35	1	6	5	1	1		Gut problemlos, dran gewöhnt	Eigentlich nichts	Töne sollten auffallen um adäquat wahrgenommen zu werden	Das man verschiedene Priorisierungen wahrnehmen kann,	Gar nicht
76											das er laut genug ist um die Aufmerksamkeit zu wecken
77	57	2	40	2	2	1		beschissen, es nervt extrem	Alarmgrenzen besser anpassen, kein Diastolenalarm vorgeben, OP Narkose gerecht z.B. Herzfrequenz	Visualität	gewisse Abstufung und	leise
77											Anhebung
78	27	1	5	2	2	2		Töne sind gut, keine Verbesserungen nötig	nichts	der Sound der Töne ist okay, die Lautstärke kann eingestellt werden, keine Verbesserungbedarf	Einschätzung der Situation, Problematik durch den Ton	Angenehm
78												jedoch möglicherweise gefährlich
79	36	2	10	6	2	1		vertraut	Weniger aggressiv	Tonhöhe	Das man zum Monitor schaut	schön
80	32	1	5	2	2	2		Alarme zu häufig - schlechte, enge grenzen	Grenzen anpassen	Prioritäten spollten fix sein -	Optima wären anpassende Alarmtöne - automatisch	unvorstellbar.
81	54	1	28	2	2	1		OK - kenne keine Anderen	Melodie des Tons	Lautstärke	Genau Differenzierung des Problems	Befremdlich
82	45	2	15	2	2	2		zum Teil nervig	Alarmgrenzen weiter auseinanderstellen. Keine informativen Alarme.	die Lautstärke und der unterschiedliche Prioritätensound.	das ich gewarnt werde.	unsicher und Blindfluggefühl.
83	56	2	29	6	2	2		Sind in Ordnung, könnten sich aber noch stärker unterscheiden, vor allem im Extrembereich	Im Extrembereich deutlich anderes Signal als in low oder medium priority	Tonhöhen	Er muss meine aufmerksamkeit erregen	Mehr Stress,
83											und mich dazu bewegen, herauszufinden, was los ist.	mehr Aufmerksamkeit visuell auf dem Monitor.
84	29	2	1	3	2	2		Ich finde sie grundsätzlich gut, sehe jedoch Verbesserungspotential	Den "höchsten Alarmton" auch bei sehr tiefen/hohen Vitalparameter-Werten und nicht nur bei Asystolie/Artefakten	Die Differenzierung in der Lautstärke sowie die Anzahl der verschiedenen Töne	Verlässlichkeit	Ich denke die akustische Wahrnehmung als zusätzliches Sinnesorgan ist extrem wichtig, dennoch am ehesten mit auffälliger farblicher Beleuchtung (rot/gelb/grün)
84											und die Möglichkeit einer schnellen Priorisierung
85	27	2	3.5	2	2	1		Hohe Priorität ertönt zu oft.	Das Aufkommen des Tons der höchsten Priorität im Intervall reduzieren	Nicht allzu sehr vom Grundton abweichen aufgrund Erkennungsmerkmal und Gewohnheit	Anfängliche schnelle und deutliche Wahrenehmung	sehr ruhig, Allerdings auch entspannend für den Geist.
85								Anfangs schnell wahrgenommen allerdings zu hochfrequent wenn man nicht quittieren kann.				mögliches verpassen von gesundheitlichen Schäden für den Pat.
86	23	2	0.5	1	2	2		Die Alarme mit niedriger Priorität also technische Alarme wmofinde ich oft als störend, sind oft Fehlalarme.	1. Technische Alarme minimieren, Fehlalarme möglichst gering halten. 3. Alarme hoher Priorität so belassen, jedoch Fehlalarme minimieren.	Der Alarmton der hohen priorität finde ich angemessen, Fehlalarme die minimiert werden würden könnten jedoch ein noch verschärfteres Bewusstsein stärken. Viele Fehlalarme empfinde ich als störend und denke es verleitet dazu eher einen Alarm "blind" wegzuklicken.	Er muss die Narkoseführende Person Alert machen. Ohne dabei die (noch) wachen Patienten zu verunsichern.	Zu Ruhig, ich denke ein Alarm zum richtigen Zeitpunkt der ein Handeln erfordert, schärft das Bewusstsein und führt gezwungenermassen und unbewusst zur Durchführung eines Reassessments. Durchgehen des ABCDE`s folgt meinermeinung nach instinktiv auf einen Alarm.
86								Die Alarme mittlerer Priorität machen gut auf sich aufmerksam durch die gelbe Farbe auf dem Monitor,	2. Alarme mittlerer Priorität anhand von Unterschieden in der Akustik einer Ableitung zuordnen können.		Er muss differbar sein, einerseits Priorität, andererseits der alarmierenden Ableitung zuordnungsbar sein.
86								können aber in hektischer Umgebung leicht untergehen.
86								Die Alarme der hohen Priorität empfinde ich oft als unnötig erschreckend,
86								wobei dazukommt, dass auch hier oft Fehlalarme entstehen.
87	33	1	8	2	1	2		Die Alarmtöne mit "niedriger Priorität" werden oft nicht wahrgenommen.	Änderung der Alarmtöne niedrigen Priorität damit sie besser wahrgenommen werden. Alarmtöne mit "hoher Priorität" sollten eventuell zwischen dumpfen und hellen/grellen Tönen abwechseln um somit weniger Stress zu erzeugen.	Alarmtöne der mittleren Priorität. Diese werden wahrgenommen, stressen jedoch nicht.	Erzeugt Aufmerksamkeit	Ruhig
87								Die Alarmtöne mit "hoher Priorität" erzeugen bei mir Stress.			aber jedoch keine Stress.	und gefährlich.
87												Es braucht akustische Signale um Risiken zu erkennen.
88	53	2	23	6	2	2		manchmal zuwenig Aufmerksamkeit erregend, insgesamt ok	3 Eskalationsstufe einführen, hohe Prio	verschiedene Stufen eines Alarms	im richtigen Moment die notwendige Aufmerksamkeit erreichen	Vibrationsalarm mit Uhr zum Beispiel ?? Hohe Aufmerksamkeit kleine Schocks (Scherz)
89	25	2	0	3	2	1		Die Töne erfüllen ihren Zweck in dem Sinne, dass sie mich dazu animieren, auf den Monitor zu schauen.	Ich würde manche Töne von der Tonalität ändern	Die Alarmtöne mit der höchsten Priorität (Asystolie etc.) würde ich so lassen wie sie sind (oder nur geringfügig ändern), da sie wirklich durchdringend und schrill tönen und somit ihren Zweck erfüllen.	Ein Alarmton muss mich dazu bringen, den Monitor oder den Patienten genauer anzuschauen.	Komisch, fast schon unvorstellbar.
89								Sie sind jedoch oft (unnötig) schrill	und möglicherweise auch die Frequenz reduzieren und sie zudem harmonischer gestalten.
89								und können dadurch zusätzlich Nervosität hervorrufen.
90	47	2	17	6	2	1		Soweit gut informiert.	Angenehmerer Ton		Information	Still
								Dürften insgesamt etwas angenehmer gestaltet sein mit Rücksicht auf die Patienten.			und Wecken meiner Aufmerksamkeit
			WEIBLICH	1
			MÄNNLICH	2
					n	%
			AnästhesiepflegerIn in Ausbildung	1	5	5.49451
			Diplomierte/r Experte/Expertin Anästhesiepflege	2	23	25.2747
			Assistenzarzt/Assistenzärztin im 1. - 2. Jahr	3	16	17.5824
			Assistenzarzt/Assistenzärztin im 3. - 5. Jahr	4	17	18.6813
			Assistenzarzt/Assistenzärztin im > 5. Jahr	5	9	9.89011
			Oberarzt/Oberärztin oder Leitende/r Arzt/Ärztin	6	21	23.0769
					91	100
			Ja	1	39	42.8571
			Nein	2	52
					91

## Sheet: Wie fühlen Sie Sich prä
Bitte geben Sie Ihre Teilnehmernummer an:	Bitte geben Sie Ihr Alter an (in Jahren):	Bitte geben Sie Ihr Geschlecht an:	Bitte geben Sie Ihre Berufserfahrung im Bereich der Anästhesie an (in Jahren):	Bitte geben Sie Ihren Beruf an:	Spielen Sie regelmäßig ein Musikinstrument (≥ 1x/Woche)?	Haben Sie am 8. Januar an der Einführungspräsentation von Sen Sound über die Änderungen der Alarmtöne von Philips-Monitoren teilgenommen?	Tadzio	Stefanie	Übereinstimmung (wenn 0 = Übereinstimmung)	Greta/Consensus	Wie fühlen Sie Sich mit den aktuellen Alarmtönen?
1	28	weiblich	2	Assistenzarzt/Assistenzärztin im 1. - 2. Jahr	Ja	Nein	1.1	1.1	0	1.1	Kenne nur diese Alarme, daher fühle ich mich wohl damit
2	28	weiblich	3	Diplomierte/r Experte/Expertin Anästhesiepflege	Nein	Nein	3.1	3.1	0	3.1	Alarmtöne hohe Priorität und mittlere finde ich gut, …. , man realisiert gleich, dass etwas nicht stimmt.
2	28	weiblich	3	Diplomierte/r Experte/Expertin Anästhesiepflege	Nein	Nein	2.2	3.2	-1	3.2	… wenn es sich nicht um ein Artefakt handelt
2	28	weiblich	3	Diplomierte/r Experte/Expertin Anästhesiepflege	Nein	Nein	3.2	3.2	0	3.2	Den niedrigen Alarmton empfinde ich als unnötig, …
2	28	weiblich	3	Diplomierte/r Experte/Expertin Anästhesiepflege	Nein	Nein	2.2	2.2	0	2.2	… vor allem, wenn dieser alle Minuten wieder ertönt selbst nach dem bestätigen
3	40	weiblich	12	Oberarzt/Oberärztin oder Leitende/r Arzt/Ärztin	Nein	Nein	1.1	1.1	0	1.1	gut, Lautstärke passe ich gern dem Umgebungslärm und der Situation an
4	32	weiblich	4	Assistenzarzt/Assistenzärztin im 3. - 5. Jahr	Nein	Nein	3.2	2.1	1.1	2.1	Alarmton der niedrigen Stufe wird in lauter Umgebung oft überhört,
4	32	weiblich	4	Assistenzarzt/Assistenzärztin im 3. - 5. Jahr	Nein	Nein	4.1	4.1	0	4.1	der Ton der hohen Priorität wirkt dagegen oft erschreckend für alle Beteiligten inklusive Patienten.
4	32	weiblich	4	Assistenzarzt/Assistenzärztin im 3. - 5. Jahr	Nein	Nein	1.3	1.3	0	1.3	Nach einiger zeit gewohnheitsbedingte Anpassung des Personals, aber über einen gesamten Tag einer langen OP anstrengend.
5	37	männlich	11	Oberarzt/Oberärztin oder Leitende/r Arzt/Ärztin	Nein	Ja	1.3	1.3	0	1.3	Der Alarmton erzeugt ein Stressgefühl, da wir darauf konditioniert wurden
6	57	weiblich	0	Assistenzarzt/Assistenzärztin im 1. - 2. Jahr	Nein	Ja	1.1	1.1	0	1.1	Sind vertraut, ich höre sie gerne
7	33	weiblich	3	Assistenzarzt/Assistenzärztin im 3. - 5. Jahr	Ja	Ja	1.1	1.1	0	1.1	Alarm tiefe und mittlere Priorität gut,
7	33	weiblich	3	Assistenzarzt/Assistenzärztin im 3. - 5. Jahr	Ja	Ja	1.3	1.3	0	1.3	der Alarm der höchsten Stufe stresst mich oft unnoetig zusaetzlich.
8	61	männlich	31	Oberarzt/Oberärztin oder Leitende/r Arzt/Ärztin	Nein	Ja	1.3	1.3	0	1.3	Gestresst …
8	61	männlich	31	Oberarzt/Oberärztin oder Leitende/r Arzt/Ärztin	Nein	Ja	2.2	3.2	-1	3.2	… weil vieles unnötig
8	61	männlich	31	Oberarzt/Oberärztin oder Leitende/r Arzt/Ärztin	Nein	Ja	3.2	3.2	0	3.2	aufwändig zum Quittieren, insbesondere mehrstufige Bestätigung.
9	59	weiblich	20	Diplomierte/r Experte/Expertin Anästhesiepflege	Nein	Nein	1.1	1.1	0	1.1	angenehm
10	42	weiblich	16	Diplomierte/r Experte/Expertin Anästhesiepflege	Nein	Nein	1.1	1.2	-0.1	1.1	vertraut
11	34	männlich	7	Assistenzarzt/Assistenzärztin im > 5. Jahr	Nein	Nein	3.1	3.1	0	3.1	Sie erfüllen ihren Zweck,
11	34	männlich	7	Assistenzarzt/Assistenzärztin im > 5. Jahr	Nein	Nein	1.3	1.3	0	1.3	man assoziiert sie meistens negativ
12	36	weiblich	6	Assistenzarzt/Assistenzärztin im > 5. Jahr	Nein	Ja	1.3	1.3	0	1.3	Töne empfinde ich als unangenehm, und persistierend auch in der Freizeit
13	47	weiblich	6	Assistenzarzt/Assistenzärztin im > 5. Jahr	Nein	Nein	1.1	1.1	0	1.1	gut
14	43	männlich	9	Oberarzt/Oberärztin oder Leitende/r Arzt/Ärztin	Nein	Ja	1.2	1.2	0	1.2	okay
15	42	männlich	3.5	Assistenzarzt/Assistenzärztin im 3. - 5. Jahr	Nein	Nein	1.2	1.2	0	1.2	Passt soweit
16	29	männlich	3	Assistenzarzt/Assistenzärztin im 3. - 5. Jahr	Nein	Ja	2.2	3.2	-1	2.2	sie sind oft unnötig
17	36	weiblich	7	Oberarzt/Oberärztin oder Leitende/r Arzt/Ärztin	Nein	Nein	1.1	1.1	0	1.1	gut
18	35	männlich	5	Assistenzarzt/Assistenzärztin im > 5. Jahr	Nein	Nein	1.1	1.1	0	1.1	Zufrieden
19	35	weiblich	4	Assistenzarzt/Assistenzärztin im 3. - 5. Jahr	Ja	Nein	1.1	1.1	0	1.1	zufrieden
20	27	männlich	0.5	Assistenzarzt/Assistenzärztin im 1. - 2. Jahr	Nein	Ja	1.1	1.1	0	1.1	Gut;
20	27	männlich	0.5	Assistenzarzt/Assistenzärztin im 1. - 2. Jahr	Nein	Ja	3.2	2.1	1.1	3.2	blauer Alarm nicht häufig wahrgenommen
21	29	männlich	2	Assistenzarzt/Assistenzärztin im 1. - 2. Jahr	Nein	Nein	1.1	1.1	0	1.1	Gut, vorallem den "wichtigen" Alarmen
22	37	weiblich	9.5	Oberarzt/Oberärztin oder Leitende/r Arzt/Ärztin	Nein	Nein	1.3	1.3	0	1.3	umso häufiger und länger sie laufen erhöht das mein Stresslevel beim Arbeiten
23	33	männlich	0.5	Assistenzarzt/Assistenzärztin im 1. - 2. Jahr	Nein	Nein	1.1	1.1	0	1.1	comfortable
24	30	männlich	3	Assistenzarzt/Assistenzärztin im 3. - 5. Jahr	Ja	Ja	5.1	5.1	0	5.1	könnten vom Pitch etwas tiefer sein, und könnten etwas mehr sinusal anstatt digital sein
25	41	divers	7	Oberarzt/Oberärztin oder Leitende/r Arzt/Ärztin	Nein	Nein	2.2	3.2	-1	3.2	Teilweise unnötige Alarmtöne (Pat. nicht aufgenommen, AK noch nicht angeschlossen..)
26	32	weiblich	2	AnästhesiepflegerIn in Ausbildung	Nein	Ja	1.2	1.2	0	1.2	neutral
27	51	weiblich	20	Diplomierte/r Experte/Expertin Anästhesiepflege	Nein	Ja	2.1	2.1	0	2.1	sehr schrille Töne,
27	51	weiblich	20	Diplomierte/r Experte/Expertin Anästhesiepflege	Nein	Ja	1.3	1.3	0	1.3	stören in der Konzentration
28	29	männlich	2	Diplomierte/r Experte/Expertin Anästhesiepflege	Nein	Ja	1.1	1.1	0	1.1	gut
29	39	männlich	12	Oberarzt/Oberärztin oder Leitende/r Arzt/Ärztin	Nein	Nein	2.2	1.3	0.9	1.3	Stört oft in unangebrachten Situationen
30	32	weiblich	5	Assistenzarzt/Assistenzärztin im > 5. Jahr	Nein	Nein	1.3	1.3	0	1.3	teilweise etwas anstrengend/nervig
31	56	männlich	14	Diplomierte/r Experte/Expertin Anästhesiepflege	Nein	Nein	1.1	1.1	0	1.1	konzentriert
32	39	weiblich	11	Oberarzt/Oberärztin oder Leitende/r Arzt/Ärztin	Nein	Nein	1.2	1.2	0	1.2	Ich bin an diese Alarmtöne gewöhnt, deshalb gut.
33	34	weiblich	11	Diplomierte/r Experte/Expertin Anästhesiepflege	Nein	Ja	1.2	1.2	0	1.2	Gehoert zum Arbeitsalltag.
33	34	weiblich	11	Diplomierte/r Experte/Expertin Anästhesiepflege	Nein	Ja	1.1	1.1	0	1.1	Sobald kein Ton hörbar ist, bin ich mehr gestresst.
33	34	weiblich	11	Diplomierte/r Experte/Expertin Anästhesiepflege	Nein	Ja	2.1	2.1	0	2.1	Töne sind oft laut
33	34	weiblich	11	Diplomierte/r Experte/Expertin Anästhesiepflege	Nein	Ja	2.1	2.2	-0.1	2.1	und penetrant.
33	34	weiblich	11	Diplomierte/r Experte/Expertin Anästhesiepflege	Nein	Ja	2.2	2.2	0	2.2	Während einer Einleitung oft zu viele Töne ….
33	34	weiblich	11	Diplomierte/r Experte/Expertin Anästhesiepflege	Nein	Ja	2.1	2.1	0	2.1	… und zu laut.
34	33	männlich	7.5	Diplomierte/r Experte/Expertin Anästhesiepflege	Nein	Ja	1.3	1.3	0	1.3	Die hohe Priorität stresst mich auch nach vielen Jahren. Ich versuche unmittelbar das Problem zu lösen und den Alarm zu quittieren.
35	33	männlich	4	Diplomierte/r Experte/Expertin Anästhesiepflege	Nein	Nein	1.2	1.2	0	1.2	Ich habe mich bereits an die Alarmtöne gewöhnt und erkenne sie.
36	29	männlich	0	Assistenzarzt/Assistenzärztin im 1. - 2. Jahr	Ja	Ja	1.1	1.1	0	1.1	Ich bin zufrieden.
37	40	weiblich	4	Assistenzarzt/Assistenzärztin im 3. - 5. Jahr	Ja	Ja	1.3	1.3	0	1.3	meist genervt,
38	34	weiblich	7	Diplomierte/r Experte/Expertin Anästhesiepflege	Nein	Nein	3.1	3.1	0	3.1	Ich empfinde sie als hohe Sicherheit und gibt mir die Möglichkeit mich auch auf die chirurgische Tätigkeit zu konzentrieren.
39	29	weiblich	1.5	AnästhesiepflegerIn in Ausbildung	Nein	Ja	1.1	1.1	0	1.1	Ich fühle mich mit den aktuellen Tönen gut.
39	29	weiblich	1.5	AnästhesiepflegerIn in Ausbildung	Nein	Ja	1.1	1.2	-0.1	1.1	Sie sind vertraut.
40	30	weiblich	1.5	Assistenzarzt/Assistenzärztin im 3. - 5. Jahr	Nein	Ja	1.3	1.3	0	1.3	Häufig tendenziell genervt,
40	30	weiblich	1.5	Assistenzarzt/Assistenzärztin im 3. - 5. Jahr	Nein	Ja	2.2	2.2	0	2.2	da Alarme aus vielen Gründen ausgelöst werden und ständig quittiert werden müssen, um nicht im Hintergrund zu stören und ständig zu bimmeln.
40	30	weiblich	1.5	Assistenzarzt/Assistenzärztin im 3. - 5. Jahr	Nein	Ja	2.2	3.2	-1	3.2	Dies ist insbesondere mühsam, da zum Beispiel ein Elektrokauter der Chirurgen high-priority Alarme auslösen kann, aber ja eigentlich nichts falsch ist am Patienten.
40	30	weiblich	1.5	Assistenzarzt/Assistenzärztin im 3. - 5. Jahr	Nein	Ja	2.2	3.2	-1	3.2	Auch jedes Mal wenn man das NMT-Kabel aussteckt, gibt es einen Alarm (zwar leise, aber dennoch konstant vorhanden, ausser man quittiert), dies macht ein wenig "alarmmüde".
41	46	männlich	17	Oberarzt/Oberärztin oder Leitende/r Arzt/Ärztin	Nein	Ja	1.2	1.2	0	1.2	Prinzipiell ok,
41	46	männlich	17	Oberarzt/Oberärztin oder Leitende/r Arzt/Ärztin	Nein	Ja	1.3	1.3	0	1.3	die hochprioritären Alarme stressen etwas
42	29	männlich	5	Diplomierte/r Experte/Expertin Anästhesiepflege	Nein	Nein	1.2	1.2	0	1.2	Gewohnheit
42	29	männlich	5	Diplomierte/r Experte/Expertin Anästhesiepflege	Nein	Nein	3.1	3.1	0	3.1	gute Einordnung der Alarme
43	30	weiblich	10	Diplomierte/r Experte/Expertin Anästhesiepflege	Nein	Ja	1.3	1.3	0	1.3	Unnötiger Stress ….
43	30	weiblich	10	Diplomierte/r Experte/Expertin Anästhesiepflege	Nein	Ja	2.2	2.2	0	2.2	und Dauerlärm.
43	30	weiblich	10	Diplomierte/r Experte/Expertin Anästhesiepflege	Nein	Ja	1.3	1.3	0	1.3	Schlechtere Konzentration, da die Alarme mich sehr schnell ablenken und meine Aufmerksam benötigen.
44	31	männlich	1.5	Assistenzarzt/Assistenzärztin im 1. - 2. Jahr	Ja	Ja	1.2	1.2	0	1.2	Ich kenne die Alarmtöne (eingefleischt) und reagiere dementsprechend sehr automatisiert und direkt auf sie.
45	31	männlich	0	Assistenzarzt/Assistenzärztin im 1. - 2. Jahr	Nein	Ja	1.1	1.1	0	1.1	Grösstenteils zufrieden
45	31	männlich	0	Assistenzarzt/Assistenzärztin im 1. - 2. Jahr	Nein	Ja	2.2	3.2	-1	3.2	Adaptation an Alarmtöne schnell möglich, sodass ein Überhören in Zukunft sehr wahrscheinlich ist
46	43	männlich	15	Oberarzt/Oberärztin oder Leitende/r Arzt/Ärztin	Nein	Nein	1.2	1.2	0	1.2	Gewohnte Töne, welche gut in meinen Arbeitsalltag integriert sind.
47	61	männlich	30	Oberarzt/Oberärztin oder Leitende/r Arzt/Ärztin	Nein	Ja	2.1	2.1	0	2.1	Alarmton mit "hoher Priorität" sind zu "grell"
47	61	männlich	30	Oberarzt/Oberärztin oder Leitende/r Arzt/Ärztin	Nein	Ja	1.3	1.3	0	1.3	und damit zu "stressig"
48	29	weiblich	3	Assistenzarzt/Assistenzärztin im 3. - 5. Jahr	Nein	Ja	1.3	1.3	0	1.3	roter Alarmton: sehr nervig, erzeugt viel Aufmerksamkeit bei mir,
48	29	weiblich	3	Assistenzarzt/Assistenzärztin im 3. - 5. Jahr	Nein	Ja	4.1	4.1	0	4.1	stresst Pat und Angehörige,
48	29	weiblich	3	Assistenzarzt/Assistenzärztin im 3. - 5. Jahr	Nein	Ja	3.1	1.1	2	1.1	gelber Alarmton gut,
48	29	weiblich	3	Assistenzarzt/Assistenzärztin im 3. - 5. Jahr	Nein	Ja	3.2	3.2	0	3.2	blauer fast etwas zu unscheinbar
49	27	männlich	0.5	Assistenzarzt/Assistenzärztin im 1. - 2. Jahr	Ja	Ja	1.3	1.3	0	1.3	genervt
50	40	weiblich	8	Oberarzt/Oberärztin oder Leitende/r Arzt/Ärztin	Nein	Nein	3.1	3.1	0	3.1	kann man gut einordnen
51	26	weiblich	0.5	AnästhesiepflegerIn in Ausbildung	Nein	Nein	1.1	1.1	0	1.1	Gut
52	51	weiblich	15	Diplomierte/r Experte/Expertin Anästhesiepflege	Nein	Nein	1.1	1.1	0	1.1	hygge
53	29	weiblich	1.5	Assistenzarzt/Assistenzärztin im 1. - 2. Jahr	Nein	Ja	1.2	1.2	0	1.2	normal
54	34	männlich	5	Assistenzarzt/Assistenzärztin im 3. - 5. Jahr	Nein	Nein	1.1	1.1	0	1.1	zufrieden
55	34	männlich	3	Diplomierte/r Experte/Expertin Anästhesiepflege	Nein	Nein	1.2	1.2	0	1.2	Ich finds aktuell i.O.
56	37	männlich	10	Oberarzt/Oberärztin oder Leitende/r Arzt/Ärztin	Nein	Ja	1.3	1.3	0	1.3	genervt
57	38	weiblich	12	Diplomierte/r Experte/Expertin Anästhesiepflege	Nein	Nein	1.1	1.1	0	1.1	sehr angenehme Töne, sie sind nicht penetrant
58	33	männlich	6	Assistenzarzt/Assistenzärztin im 3. - 5. Jahr	Nein	Nein	1.1	1.1	0	1.1	Gut
59	28	weiblich	1	Assistenzarzt/Assistenzärztin im 1. - 2. Jahr	Nein	Nein	1.1	3.1	-2	1.1	sicher
59	28	weiblich	1	Assistenzarzt/Assistenzärztin im 1. - 2. Jahr	Nein	Nein	1.3	1.3	0	1.3	aber gestresst
60	30	männlich	5	Diplomierte/r Experte/Expertin Anästhesiepflege	Nein	Nein	1.1	1.1	0	1.1	Gut
60	47	männlich	20	Oberarzt/Oberärztin oder Leitende/r Arzt/Ärztin	Nein	Ja	1.2	1.2	0	1.2	OK
61	44	männlich	11	Diplomierte/r Experte/Expertin Anästhesiepflege	Nein	Nein	1.2	1.2	0	1.2	man gewöhnt sich halt dran
62	40	weiblich	6	Assistenzarzt/Assistenzärztin im > 5. Jahr	Nein	Nein	3.1	3.1	0	3.1	Funktioniert so gut.
63	39	weiblich	3	Assistenzarzt/Assistenzärztin im 3. - 5. Jahr	Nein	Nein	1.2	1.2	0	1.2	aktuell Töne sind io
64	32	weiblich	2	Assistenzarzt/Assistenzärztin im 3. - 5. Jahr	Nein	Nein	1.1	1.1	0	1.1	gut
65	32	weiblich	4	Assistenzarzt/Assistenzärztin im 3. - 5. Jahr	Nein	Ja	1.2	1.2	0	1.2	in Ordnung
65	32	weiblich	4	Assistenzarzt/Assistenzärztin im 3. - 5. Jahr	Nein	Ja	1.3	2.2	-0.9	1.3	Lauter werden der Alarme bei ausbleibendem Quittieren von mir persönlich als unangenehm empfunden ….
65	32	weiblich	4	Assistenzarzt/Assistenzärztin im 3. - 5. Jahr	Nein	Ja	4.1	4.1	0	4.1	… vor allem in Phase wenn Patient wach ist -> grosse Verunsicherung
66	36	weiblich	9	Oberarzt/Oberärztin oder Leitende/r Arzt/Ärztin	Nein	Ja	1.2	1.2	0	1.2	Man gewöhnt sich an die Alarmtöne.
66	36	weiblich	9	Oberarzt/Oberärztin oder Leitende/r Arzt/Ärztin	Nein	Ja	4.1	4.1	0	4.1	Ich denke lediglich, dass sich die Alarmtöne für die Patienten stark verunsichernd sind.
66	36	weiblich	9	Oberarzt/Oberärztin oder Leitende/r Arzt/Ärztin	Nein	Ja	?	?	#VALUE!
67	29	weiblich	1	Assistenzarzt/Assistenzärztin im 1. - 2. Jahr	Nein	Ja	1.2	1.2	0	1.2	Neutral, notwendig für die verrichtete Arbeit,
67	29	weiblich	1	Assistenzarzt/Assistenzärztin im 1. - 2. Jahr	Nein	Ja	1.3	1.3	0	1.3	unterbewusst wahrscheinlich auf Dauer anstrengend. Fühle mich nicht aktiv genervt.
68	30	weiblich	3	Assistenzarzt/Assistenzärztin im 3. - 5. Jahr	Ja	Nein	1.3	1.3	0	1.3	Teilweise genervt
68	30	weiblich	3	Assistenzarzt/Assistenzärztin im 3. - 5. Jahr	Ja	Nein	2.2	2.2	0	2.2	...von den vielen Alarmen mit niedriger Priorität, welche zu einer gewissen Desensibilisierung führen.
68	30	weiblich	3	Assistenzarzt/Assistenzärztin im 3. - 5. Jahr	Ja	Nein	1.1	1.1	0	1.1	ansonsten zufrieden mit den Alarmen mittlerer und hoher Priorität.
68	28	männlich	1	Assistenzarzt/Assistenzärztin im 1. - 2. Jahr	Ja	Ja	1.2	1.2	0	1.2	Die Töne alleine sind okay
68	28	männlich	1	Assistenzarzt/Assistenzärztin im 1. - 2. Jahr	Ja	Ja	3.2	3.2	0	3.2	Die Töne korrelieren aber nicht immer mit der Aufmerksamkeit dass sie brauchen
69	29	weiblich	2	Assistenzarzt/Assistenzärztin im 3. - 5. Jahr	Nein	Nein	1.3	2.2	-0.9	2.2	bei mehreren Alarmen schnell ermüdet; in zum Beispiel Einleitungen, die nur durch einen Vorhang getrennt sind genervt;
71	44	männlich	16	Oberarzt/Oberärztin oder Leitende/r Arzt/Ärztin	Nein	Nein	1.1	1.1	0	1.1	zufriedenstellend
72	34	weiblich	6	Assistenzarzt/Assistenzärztin im > 5. Jahr	Nein	Nein	1.1	3.1	-2	1.1	Zufrieden, es hilft mir auf gefährliche Situationen aufmerksam zu machen
73	30	männlich	1.5	Assistenzarzt/Assistenzärztin im 1. - 2. Jahr	Nein	Nein	1.1	1.1	0	1.1	gut
74	31	weiblich	3.5	Assistenzarzt/Assistenzärztin im 3. - 5. Jahr	Nein	Ja	2.1	2.1	0	2.1	einige sind unnötigerweise sehr aggressiv
75	34	männlich	6	Assistenzarzt/Assistenzärztin im > 5. Jahr	Ja	Nein	1.2	1.2	0	1.2	gut daran gewöhnt.
75	34	männlich	6	Assistenzarzt/Assistenzärztin im > 5. Jahr	Ja	Nein	3.1	3.1	0	3.1	gut erkennbar/differenzierbar
76	35	weiblich	6	Assistenzarzt/Assistenzärztin im > 5. Jahr	Ja	Ja	1.1	1.2	-0.1	1.1	Gut problemlos, dran gewöhnt
77	57	männlich	40	Diplomierte/r Experte/Expertin Anästhesiepflege	Nein	Ja	1.3	1.3	0	1.3	beschissen, es nervt extrem
78	27	weiblich	5	Diplomierte/r Experte/Expertin Anästhesiepflege	Nein	Nein	1.1	1.1	0	1.1	Töne sind gut, keine Verbesserungen nötig
79	36	männlich	10	Oberarzt/Oberärztin oder Leitende/r Arzt/Ärztin	Nein	Ja	1.1	1.2	-0.1	1.1	vertraut
80	32	weiblich	5	Diplomierte/r Experte/Expertin Anästhesiepflege	Nein	Nein	2.2	2.2	0	2.2	Alarme zu häufig - schlechte, enge grenzen
81	54	weiblich	28	Diplomierte/r Experte/Expertin Anästhesiepflege	Nein	Ja	1.2	1.2	0	1.2	OK - kenne keine Anderen
82	45	männlich	15	Diplomierte/r Experte/Expertin Anästhesiepflege	Nein	Nein	1.3	1.3	0	1.3	zum Teil nervig
83	56	männlich	29	Oberarzt/Oberärztin oder Leitende/r Arzt/Ärztin	Nein	Nein	3.2	3.2	0	3.2	Sind in Ordnung, könnten sich aber noch stärker unterscheiden, vor allem im Extrembereich
84	29	männlich	1	Assistenzarzt/Assistenzärztin im 1. - 2. Jahr	Nein	Nein	5	5.2	-0.2	5	Ich finde sie grundsätzlich gut, sehe jedoch Verbesserungspotential
85	27	männlich	3.5	Diplomierte/r Experte/Expertin Anästhesiepflege	Nein	Ja	2.2	2.2	0	2.2	Hohe Priorität ertönt zu oft.
85	27	männlich	3.5	Diplomierte/r Experte/Expertin Anästhesiepflege	Nein	Ja	3.1	2.2	0.9	2.2	Anfangs schnell wahrgenommen allerdings zu hochfrequent wenn man nicht quittieren kann.
86	23	männlich	0.5	AnästhesiepflegerIn in Ausbildung	Nein	Nein	2.2	1.3	0.9	1.3	Die Alarme mit niedriger Priorität also technische Alarme wmofinde ich oft als störend, sind oft Fehlalarme.
86	23	männlich	0.5	AnästhesiepflegerIn in Ausbildung	Nein	Nein	3.1	3.1	0	3.1	Die Alarme mittlerer Priorität machen gut auf sich aufmerksam durch die gelbe Farbe auf dem Monitor,
86	23	männlich	0.5	AnästhesiepflegerIn in Ausbildung	Nein	Nein	3.2	3.2	0	3.2	können aber in hektischer Umgebung leicht untergehen.
86	23	männlich	0.5	AnästhesiepflegerIn in Ausbildung	Nein	Nein	2.1	1.3	0.8	1.3	Die Alarme der hohen Priorität empfinde ich oft als unnötig erschreckend,
86	23	männlich	0.5	AnästhesiepflegerIn in Ausbildung	Nein	Nein	2.2	3.2	-1	3.2	wobei dazukommt, dass auch hier oft Fehlalarme entstehen.
87	33	weiblich	8	Diplomierte/r Experte/Expertin Anästhesiepflege	Ja	Nein	3.2	3.2	0	3.2	Die Alarmtöne mit "niedriger Priorität" werden oft nicht wahrgenommen.
87	33	weiblich	8	Diplomierte/r Experte/Expertin Anästhesiepflege	Ja	Nein	2.1	1.3	0.8	1.3	Die Alarmtöne mit "hoher Priorität" erzeugen bei mir Stress.
88	53	männlich	23	Oberarzt/Oberärztin oder Leitende/r Arzt/Ärztin	Nein	Nein	3.2	3.2	0	3.2	manchmal zuwenig Aufmerksamkeit erregend, insgesamt ok
89	25	männlich	0	Assistenzarzt/Assistenzärztin im 1. - 2. Jahr	Nein	Ja	3.1	3.1	0	3.1	Die Töne erfüllen ihren Zweck in dem Sinne, dass sie mich dazu animieren, auf den Monitor zu schauen.
89	25	männlich	0	Assistenzarzt/Assistenzärztin im 1. - 2. Jahr	Nein	Ja	2.1	2.1	0	2.1	Sie sind jedoch oft (unnötig) schrill
89	25	männlich	0	Assistenzarzt/Assistenzärztin im 1. - 2. Jahr	Nein	Ja	1.3	1.3	0	1.3	und können dadurch zusätzlich Nervosität hervorrufen.
90	47	männlich	17	Oberarzt/Oberärztin oder Leitende/r Arzt/Ärztin	Nein	Ja	1.1	3.1	-2	1.1	Soweit gut informiert.
90	47	männlich	17	Oberarzt/Oberärztin oder Leitende/r Arzt/Ärztin			2.1	2.1	0	2.1	Dürften insgesamt etwas angenehmer gestaltet sein ….
90	47	männlich	17	Oberarzt/Oberärztin oder Leitende/r Arzt/Ärztin			4.1	4.1	0	4.1	...mit Rücksicht auf die Patienten.
										STATEMENTS	CODE	N	%
										Positiv	1.1	37	26.6187
										Neutral	1.2	21	15.1079
										Negativ	1.3	30	21.5827
										Akustik	2.1	9	6.47482
										Häufigkeit	2.2	10	7.19424
										Gute Funktionalität	3.1	9	6.47482
										Unzureichende Funktionalität	3.2	16	11.5108
										Patientendynamik	4.1	5	3.59712
										Teamdynamik	4.2	0	0
										Verbesserungsvorschläge	5	1	0.719424
										Bessere Akustik	5.1	1	0.719424
										Besseres Alarmmanagement	5.2	0	0
											SUM	139	100
											Übereinstimmung
											80.5755

## Sheet: Was würden sie ändern prä
Bitte geben Sie Ihre Teilnehmernummer an:	Bitte geben Sie Ihr Alter an (in Jahren):	Bitte geben Sie Ihr Geschlecht an:	Bitte geben Sie Ihre Berufserfahrung im Bereich der Anästhesie an (in Jahren):	Bitte geben Sie Ihren Beruf an:	Spielen Sie regelmäßig ein Musikinstrument (≥ 1x/Woche)?	Haben Sie am 8. Januar an der Einführungspräsentation von Sen Sound über die Änderungen der Alarmtöne von Philips-Monitoren teilgenommen?	Stefanie	Tadzio	Übereinstimmung (wenn 0 = Übereinstimmung)	Greta/Consensus	Was würden Sie ändern (und warum)?
1	28	weiblich	2	Assistenzarzt/Assistenzärztin im 1. - 2. Jahr	Ja	Nein	3.2	3.2	0	3.2	Alarme niedriger Priorität (bspw. NMT Elektrode weg) nur visuell, nicht als Ton
2	28	weiblich	3	Diplomierte/r Experte/Expertin Anästhesiepflege	Nein	Nein	3.1	3.1	0	3.1	niedrigen Alarmpriorität zumindest nach 1. mal bestätigen entfernen
3	40	weiblich	12	Oberarzt/Oberärztin oder Leitende/r Arzt/Ärztin	Nein	Nein	1	2.3	-1.3	1	solange ich die Alarmgrenzen und Lautst'aerke selbst anpassen kann möchte ich nichts ändern
4	32	weiblich	4	Assistenzarzt/Assistenzärztin im 3. - 5. Jahr	Nein	Nein	4.2	4.1	0.1	4.1	eine angenehmere Variante der Alarmtöne, die einerseits vom Personal schnell identifiziert werden können aber den Pat. nicht erschrecken wäre schön
4	32	weiblich	4	Assistenzarzt/Assistenzärztin im 3. - 5. Jahr	Nein	Nein	4.1	4.1	0	4.1	eine angenehmere Variante der Alarmtöne, die einerseits vom Personal schnell identifiziert werden können aber den Pat. nicht erschrecken wäre schön
5	37	männlich	11	Oberarzt/Oberärztin oder Leitende/r Arzt/Ärztin	Nein	Ja	2.1	2.1	0	2.1	Der Ton ist sehr schrill und geht durch Mark und Bein. Ein alternativer Dringlichkeitston wäre genauso adaequat.
6	57	weiblich	0	Assistenzarzt/Assistenzärztin im 1. - 2. Jahr	Nein	Ja	2.4	2.4	0	2.4	Bei niedriger Alarmstufe weniger häufig
7	33	weiblich	3	Assistenzarzt/Assistenzärztin im 3. - 5. Jahr	Ja	Ja	4.2	4.2	0	4.2	Einen Alarmton der höchsten Stufe, der mich weniger stresst.
8	61	männlich	31	Oberarzt/Oberärztin oder Leitende/r Arzt/Ärztin	Nein	Ja	3.2	3.2	0	3.2	Viel weniger ist mehr.
9	59	weiblich	20	Diplomierte/r Experte/Expertin Anästhesiepflege	Nein	Nein	1	1	0	1	nicht
10	42	weiblich	16	Diplomierte/r Experte/Expertin Anästhesiepflege	Nein	Nein	1	1	0	1	---
11	34	männlich	7	Assistenzarzt/Assistenzärztin im > 5. Jahr	Nein	Nein	2.1	2.1	0	2.1	Der rote Alarm ist etwas schrill, evtl. anderer Ton
12	36	weiblich	6	Assistenzarzt/Assistenzärztin im > 5. Jahr	Nein	Ja	2.1	2.1	0	2.1	Töne freundlicher strukturieren, neue Töne kreieren
13	47	weiblich	6	Assistenzarzt/Assistenzärztin im > 5. Jahr	Nein	Nein	1	1	0	1	nein
14	43	männlich	9	Oberarzt/Oberärztin oder Leitende/r Arzt/Ärztin	Nein	Ja	2.1	2.1	0	2.1	niedrige Priorität weniger aggressiv
15	42	männlich	3.5 Jahre	Assistenzarzt/Assistenzärztin im 3. - 5. Jahr	Nein	Nein	1	1	0	1	Zur Zeit nichts
16	29	männlich	3	Assistenzarzt/Assistenzärztin im 3. - 5. Jahr	Nein	Ja	2.4	2.4	0	2.4	der Art, Frequenz
17	36	weiblich	7	Oberarzt/Oberärztin oder Leitende/r Arzt/Ärztin	Nein	Nein	1	1	0	1	nichts
18	35	männlich	5	Assistenzarzt/Assistenzärztin im > 5. Jahr	Nein	Nein	1	1	0	1	Nichts
19	35	weiblich	4	Assistenzarzt/Assistenzärztin im 3. - 5. Jahr	Ja	Nein	2.4	2.4	0	2.4	Intervall der nicht dringenden Alarme verlängern
20	27	männlich	0.5	Assistenzarzt/Assistenzärztin im 1. - 2. Jahr	Nein	Ja	3.1	3.1	0	3.1	Filtereinstellungen und Autogrenzen; mehr "Intelligenz" der Alarmtöne
21	29	männlich	2	Assistenzarzt/Assistenzärztin im 1. - 2. Jahr	Nein	Nein	1	1	0	1	nichts,
21	29	männlich	2	Assistenzarzt/Assistenzärztin im 1. - 2. Jahr	Nein	Nein	3.2	3.2	0	3.2	bzw den unwichtigsten Alarm ggf. komplett ohne Geräusch und nur visuell machen.
22	37	weiblich	9.5	Oberarzt/Oberärztin oder Leitende/r Arzt/Ärztin	Nein	Nein	3.2	3.2	0	3.2	deutlich weniger Alarme, nur relevante.
22	37	weiblich	9.5	Oberarzt/Oberärztin oder Leitende/r Arzt/Ärztin	Nein	Nein	4.2	4.2	0	4.2	Einfach quittierbar (auch die 2 min.)
23	33	männlich	0.5	Assistenzarzt/Assistenzärztin im 1. - 2. Jahr	Nein	Nein	2.1	2.1	0	2.1	the sound of the mitleresrisiko
24	30	männlich	3	Assistenzarzt/Assistenzärztin im 3. - 5. Jahr	Ja	Ja	2.1	2.1	0	2.1	könnten vom Pitch etwas tiefer sein, und könnten etwas mehr sinusal anstatt digital sein
25	41	divers	7	Oberarzt/Oberärztin oder Leitende/r Arzt/Ärztin	Nein	Nein	3.2	3.2	0	3.2	Ggf. einige Alarmtöne weglasen d.h. evt. nur mittlere und hohe Prioriät belassen
26		weiblich	2	AnästhesiepflegerIn in Ausbildung	Nein	Ja	1	1	0	1	keine Ahnung
27	51	weiblich	20	Diplomierte/r Experte/Expertin Anästhesiepflege	Nein	Ja	2.1	2.1	0	2.1	Starke Töne aber nicht so hohe Tonlage
28	29	männlich	2	AnästhesiepflegerIn in Ausbildung	Nein	Nein	4.2	4.2	0	4.2	gewissene alarmtönen können nicht abgestaltet werden (z-b Apnoe wenn die EKG elektroden nicht richtig kleben)
29	39	männlich	12	Oberarzt/Oberärztin oder Leitende/r Arzt/Ärztin	Nein	Nein	2.3	2.3	0	2.3	Lautstärke sollte zunehmen
30	32	weiblich	5	Assistenzarzt/Assistenzärztin im > 5. Jahr	Nein	Nein	3.2	3.2	0	3.2	niedrige Priorität kann man weglassen --> nur visuell anzeigen (zB Tempikabel fehlt)
31	56	männlich	14	Diplomierte/r Experte/Expertin Anästhesiepflege	Nein	Nein	2.1	2.1	0	2.1	Art von Ton. Manche sind aggressiv.
32	39	weiblich	11	Oberarzt/Oberärztin oder Leitende/r Arzt/Ärztin	Nein	Nein	2.2	2.2	0	2.2	Klarere Unterscheidung zwischen den Alarmprioritäten.
33	34	weiblich	11	Diplomierte/r Experte/Expertin Anästhesiepflege	Nein	Ja	2.1	2.1	0	2.1	Sanftere Tonarten. Sättigungston wird zu schnell zu tief. von 100% auf 98% erschrecke ich.
33	34	weiblich	11	Diplomierte/r Experte/Expertin Anästhesiepflege	Nein	Ja	3.1	3.1	0	3.1	Alarmgrenzen für den Patienten anpassen. Oft Alarmieren die Monitore obwohl keine Gefahr besteht.
34	33	männlich	7.5	Diplomierte/r Experte/Expertin Anästhesiepflege	Nein	Ja	2.1	2.1	0	2.1	sanftere Töne
34	33	männlich	7.5	Diplomierte/r Experte/Expertin Anästhesiepflege	Nein	Ja	2.4	2.4	0	2.4	und längerer Tonintervall
35	33	männlich	4	Diplomierte/r Experte/Expertin Anästhesiepflege	Nein	Nein	3.2	3.2	0	3.2	Alarme mit niedriger Priorität in ihrer Häufigkeit reduzieren
36	29	männlich	0	Assistenzarzt/Assistenzärztin im 1. - 2. Jahr	Ja	Ja	4.1	4.1	0	4.1	Könnten die Alarmtönen ein bisschen mehr komfortabel sein. Vielleicht fühlen die Patienten Angst wenn sie die verschiedene Alarmtönen hören.
37	40	weiblich	4	Assistenzarzt/Assistenzärztin im 3. - 5. Jahr	Ja	Ja	2.1	2.1	0	2.1	die Tonlage verändern
37	40	weiblich	4	Assistenzarzt/Assistenzärztin im 3. - 5. Jahr	Ja	Ja	2.3	2.3	0	2.3	und v.a. die Lautstärke,
37	40	weiblich	4	Assistenzarzt/Assistenzärztin im 3. - 5. Jahr	Ja	Ja	3.2	3.2	0	3.2	ich würde die Alarmtöne visualisieren
38	34	weiblich	7	Diplomierte/r Experte/Expertin Anästhesiepflege	Nein	Nein	1	1	0	1	Nichts
39	29	weiblich	1.5	AnästhesiepflegerIn in Ausbildung	Nein	Ja	1	1	0	1	Im Grunde nichts
40	30	weiblich	1.5	Assistenzarzt/Assistenzärztin im 3. - 5. Jahr	Nein	Ja	3.2	3.2	0	3.2	Weniger Alarme, weniger konstantes Tuten, generell
40	30	weiblich	1.5	Assistenzarzt/Assistenzärztin im 3. - 5. Jahr	Nein	Ja	3.2	3.2	0	3.2	und nur relevante Alarme.
41	46	männlich	17	Oberarzt/Oberärztin oder Leitende/r Arzt/Ärztin	Nein	Ja	2.2	2.2	0	2.2	Die Zuordnung zum zugrunde liegenden Problem könnten besser vermittelt werden
42	29	männlich	5	Diplomierte/r Experte/Expertin Anästhesiepflege	Nein	Nein	3.2	3.2	0	3.2	Informative Alarme minimieren, ….., damit nur die wirklich notwendigen Alarme an die Anästhesiefachperson weitergeleitet werden.
42	29	männlich	5	Diplomierte/r Experte/Expertin Anästhesiepflege	Nein	Nein	2.3	2.3	0	2.3	Lautstärke ändern
43	30	weiblich	10	Diplomierte/r Experte/Expertin Anästhesiepflege	Nein	Ja	2.4	2.4	0	2.4	Die mittleren und niedrigen Alarmtöne nicht in einem so hohen Intervall
43	30	weiblich	10	Diplomierte/r Experte/Expertin Anästhesiepflege	Nein	Ja	2.1	2.1	0	2.1	und nicht so schrill.
44	31	männlich	1.5	Assistenzarzt/Assistenzärztin im 1. - 2. Jahr	Ja	Ja	1	1	0	1	-
45	31	männlich	0	Assistenzarzt/Assistenzärztin im 1. - 2. Jahr	Nein	Ja	2.4	2.1	0.3	2.1	die Frequenz bei mittleren und hohen Prioritätstönen
46	43	männlich	15	Oberarzt/Oberärztin oder Leitende/r Arzt/Ärztin	Nein	Nein	2.2	2.2	0	2.2	Alarme, die einen hohe Priorität anzeigen sollen noch mehr von den "Standardtönen" abheben. Bessere Differenzierung für den Notfall, um schneller Aufmerksamkeit vom Behandelnden Team zu erhalten.
47	61	männlich	30	Oberarzt/Oberärztin oder Leitende/r Arzt/Ärztin	Nein	Ja	2.1	2.1	0	2.1	Tonqualität ändern,
47	61	männlich	30	Oberarzt/Oberärztin oder Leitende/r Arzt/Ärztin	Nein	Ja	2.4	4.2	-1.8	2.4	allenfalls "Alarm-Pause" in der Dauer verlängern
48	29	weiblich	3	Assistenzarzt/Assistenzärztin im 3. - 5. Jahr	Nein	Ja	2.1	2.1	0	2.1	weniger Tinnitus Potential der Töne (keine Ahnung wie)
49	27	männlich	0.5	Assistenzarzt/Assistenzärztin im 1. - 2. Jahr	Ja	Ja	4.1	4.1	0	4.1	weniger Gebimmel am wachen Patienten, für in diesem Moment belanglose Dinge (AF bei Einleitung etc.)
50	40	weiblich	8	Oberarzt/Oberärztin oder Leitende/r Arzt/Ärztin	Nein	Nein	1	1	0	1	keine Idee
51	26	weiblich	0.5	AnästhesiepflegerIn in Ausbildung	Nein	Nein	4.1	4.1	0	4.1	Für Personal sind sie okay, für Patienten in der Induktionsphase sind sie sehr aufschreckend und teilweise beängstigend.
52	51	weiblich	15	Diplomierte/r Experte/Expertin Anästhesiepflege	Nein	Nein	1	1	0	1	nichtws
53	29	weiblich	1.5	Assistenzarzt/Assistenzärztin im 1. - 2. Jahr	Nein	Ja	2.1	2.1	0	2.1	den schrillen Ton etwas angenehmer gestalten
54	34	männlich	5	Assistenzarzt/Assistenzärztin im 3. - 5. Jahr	Nein	Nein	2.3	2.3	0	2.3	Lautstärke
55	34	männlich	3	Diplomierte/r Experte/Expertin Anästhesiepflege	Nein	Nein	1	1	0	1	Habe keine Veränderungsvorschläge
56	37	männlich	10	Oberarzt/Oberärztin oder Leitende/r Arzt/Ärztin	Nein	Ja	1	1	0	1	nichts
57	38	weiblich	12	Diplomierte/r Experte/Expertin Anästhesiepflege	Nein	Nein	1	1	0	1	nichts
58	33	männlich	6	Assistenzarzt/Assistenzärztin im 3. - 5. Jahr	Nein	Nein	2.2	2.2	0	2.2	Die höchste Priorität könnte noch intensiver sein.
58	33	männlich	6	Assistenzarzt/Assistenzärztin im 3. - 5. Jahr	Nein	Nein	3.2	3.2	0	3.2	Niedrigste Priorität könnte abgeschafft werden - wenn ein Alarm so niedrigprioritär ist, braucht es keinen auditiven Alarm.
59	28	weiblich	1	Assistenzarzt/Assistenzärztin im 1. - 2. Jahr	Nein	Nein	2.4	2.1	0.3	2.1	die hohe Frequenz des Tons
60	30	männlich	5	Diplomierte/r Experte/Expertin Anästhesiepflege	Nein	Nein	1	1	0	1	ich bin aktuell zufrieden
60	47	männlich	20	Oberarzt/Oberärztin oder Leitende/r Arzt/Ärztin	Nein	Ja	1	1	0	1	Angenehmerer Sound.
61	44	männlich	11	Diplomierte/r Experte/Expertin Anästhesiepflege	Nein	Nein	2.2	2.1	0.1	2.2	Tonlage zwischen tiefen und mittleren Alarmpriorität ändern
62	40	weiblich	6	Assistenzarzt/Assistenzärztin im > 5. Jahr	Nein	Nein	2.4	2.4	0	2.4	Niedere Priorität Alarmton kommt zu schnell. (schon wenn stecker eingesteckt wurde) INvervall verlängern
63	39	weiblich	3	Assistenzarzt/Assistenzärztin im 3. - 5. Jahr	Nein	Nein	1	1	0	1	-
64	32	weiblich	2	Assistenzarzt/Assistenzärztin im 3. - 5. Jahr	Nein	Nein	1	1	0	1	nichts
65	32	weiblich	4	Assistenzarzt/Assistenzärztin im 3. - 5. Jahr	Nein	Ja	1	1	0	1	Töne hören sich für für mich im Spitalsetting gut an, wahrscheinlich auch viel Gewöhnung
									0
									0
65	32	weiblich	4	Assistenzarzt/Assistenzärztin im 1. - 2. Jahr	Nein	Ja	1	1	0	1	an den Tönen an sich aktuell kein Änderungsbedarf
65	32	weiblich	4	Assistenzarzt/Assistenzärztin im 1. - 2. Jahr	Nein	Ja	4.2	4.2	0	4.2	Personal mehr sensibilisieren für Einstellen/Quittierung der Alarme, weil damit auch "Nerv" Empfinden eventuell nachlassen würde, ggf auch anderes Setting bzw andere Alarmgrenzen für wachen Patienten präOP
65	32	weiblich	4	Assistenzarzt/Assistenzärztin im 1. - 2. Jahr	Nein	Ja	3.2	3.2	0	3.2	Gründe der Alarme überdenken -> zb "keine zentrale Überwachung" von mir persönlich als unnötiger Alarm eingeordnet
66	36	weiblich	9	Oberarzt/Oberärztin oder Leitende/r Arzt/Ärztin	Nein	Ja	4.1	2.1	2	4.1	Alarmtöne weniger schrill (Patientenwohlgefühl)
67	29	weiblich	1	Assistenzarzt/Assistenzärztin im 1. - 2. Jahr	Nein	Ja	2.1	2.1	0	2.1	Weichere Töne und trotzdem alamierend.
68	30	weiblich	3	Assistenzarzt/Assistenzärztin im 3. - 5. Jahr	Ja	Nein	2.2	3.2	-1	3.2	Weniger/andere Alarme für niedrige Priorität (z.B. NMT dekonnektiert), um weniger "abzustumpfen" im Verlauf einer Patientenbetreuung
68	30	weiblich	3	Assistenzarzt/Assistenzärztin im 3. - 5. Jahr	Ja	Nein	3.2	3.1	0.1	3.1	Alarm hoher Priorität NICHT bei z.B. Spülen des Arterienkatheters (ebenfalls "Abstumpfung" für spätere "echte" Hochprioritäts-Alarme)
68	28	männlich	1	Assistenzarzt/Assistenzärztin im 1. - 2. Jahr	Ja	Ja	2.2	2.1	0.1	2.1	Die nicht dringliche sollten wirklich angenehm sein, damit sie keine sofortige Aktion brauchen
69	29	weiblich	2	Assistenzarzt/Assistenzärztin im 3. - 5. Jahr	Nein	Nein	2.3	2.3	0	2.3	weniger laut /schrill;
69	29	weiblich	2	Assistenzarzt/Assistenzärztin im 3. - 5. Jahr	Nein	Nein	2.1	2.1	0	2.1	weniger laut /schrill;
69	29	weiblich	2	Assistenzarzt/Assistenzärztin im 3. - 5. Jahr	Nein	Nein	2.2	2.2	0	2.2	grössere Unterschiede zwischen den Alarmtönen
71	44	männlich	16	Oberarzt/Oberärztin oder Leitende/r Arzt/Ärztin	Nein	Nein	3.2	3.2	0	3.2	weniger priorisierte Alarme - die meisten Alarme sind Artefakte oder klinisch nicht relevant
72	34	weiblich	6	Assistenzarzt/Assistenzärztin im > 5. Jahr	Nein	Nein	2.4	2.4	0	2.4	Anpassung der Pausenzeiten je nach Wichtigkeit des Alarmes
73	30	männlich	1.5	Assistenzarzt/Assistenzärztin im 1. - 2. Jahr	Nein	Nein	1	1	0	1	eigentlich nichts
74	31	weiblich	3.5	Assistenzarzt/Assistenzärztin im 3. - 5. Jahr	Nein	Ja	2.1	2.1	0	2.1	Allgemein würde ich für die meisten Töne einen angenehmeren Ton wählen.
74	31	weiblich	3.5	Assistenzarzt/Assistenzärztin im 3. - 5. Jahr	Nein	Ja	2.2	2.3	-0.1	2.2	Zudem sollte die Lautstärke nicht für alle Töne gleich sein. Eine Parameterveränderung zum negativen könnte automatisch lauter werden, bei normalen Werten kann der Ton leiser sein. Ausserdem ist z.B. bei der O2 Sättigung ein guter Wert mit einem hochfrequenten unangenehmeren Ton hinterlegt als ein Sättigungsabfall, wo der Ton tiefer wird und eigentlich angenehmer ist.
75	34	männlich	6	Assistenzarzt/Assistenzärztin im > 5. Jahr	Ja	Nein	1	1	0	1	nichts. Die Alarme passen zu meinen Arbeitsabläufen
76	35	weiblich	6	Assistenzarzt/Assistenzärztin im > 5. Jahr	Ja	Ja	1	1	0	2	Eigentlich nichts
77	57	männlich	40	Diplomierte/r Experte/Expertin Anästhesiepflege	Nein	Ja	3.1	3.1	0	3.1	Alarmgrenzen besser anpassen, kein Diastolenalarm vorgeben, OP Narkose gerecht z.B. Herzfrequenz
78	27	weiblich	5	Diplomierte/r Experte/Expertin Anästhesiepflege	Nein	Nein	1	1	0	1	nichts
79	36	männlich	10	Oberarzt/Oberärztin oder Leitende/r Arzt/Ärztin	Nein	Ja	2.1	2.1	0	2.1	Weniger aggressiv
80	32	weiblich	5	Diplomierte/r Experte/Expertin Anästhesiepflege	Nein	Nein	3.1	3.1	0	3.1	Grenzen anpassen
81	54	weiblich	28	Diplomierte/r Experte/Expertin Anästhesiepflege	Nein	Ja	2.1	2.1	0	2.1	Melodie des Tons
82	45	männlich	15	Diplomierte/r Experte/Expertin Anästhesiepflege	Nein	Nein	3.1	3.2	-0.1	3.2	Alarmgrenzen weiter auseinanderstellen. Keine informativen Alarme.
83	56	männlich	29	Oberarzt/Oberärztin oder Leitende/r Arzt/Ärztin	Nein	Nein	2.2	2.2	0	2.2	Im Extrembereich deutlich anderes Signal als in low oder medium priority
84	29	männlich	1	Assistenzarzt/Assistenzärztin im 1. - 2. Jahr	Nein	Nein	3.1	3.1	0	3.1	Den "höchsten Alarmton" auch bei sehr tiefen/hohen Vitalparameter-Werten und nicht nur bei Asystolie/Artefakten
85	27	männlich	3.5 Jahre	Diplomierte/r Experte/Expertin Anästhesiepflege	Nein	Ja	2.4	2.4	0	2.4	Das Aufkommen des Tons der höchsten Priorität im Intervall reduzieren
86	23	männlich	0.5	AnästhesiepflegerIn in Ausbildung	Nein	Nein	3.1	3.2	-0.1	3.2	1. Technische Alarme minimieren, Fehlalarme möglichst gering halten. 3. Alarme hoher Priorität so belassen, jedoch Fehlalarme minimieren.
86	23	männlich	0.5	AnästhesiepflegerIn in Ausbildung	Nein	Nein	2.2	2.2	0	2.2	2. Alarme mittlerer Priorität anhand von Unterschieden in der Akustik einer Ableitung zuordnen können.
87	33	weiblich	8	Diplomierte/r Experte/Expertin Anästhesiepflege	Ja	Nein	2.2	2.2	0	2.2	Änderung der Alarmtöne niedrigen Priorität damit sie besser wahrgenommen werden.
87	33	weiblich	8	Diplomierte/r Experte/Expertin Anästhesiepflege	Ja	Nein	4.2	2.1	2.1	2.1	Alarmtöne mit "hoher Priorität" sollten eventuell zwischen dumpfen und hellen/grellen Tönen abwechseln um somit weniger Stress zu erzeugen.
88	53	männlich	23	Oberarzt/Oberärztin oder Leitende/r Arzt/Ärztin	Nein	Nein	2.2	2.2	0	2.2	3 Eskalationsstufe einführen, hohe Prio
89	25	männlich	0	Assistenzarzt/Assistenzärztin im 1. - 2. Jahr	Nein	Ja	2.1	2.1	0	2.1	Ich würde manche Töne von der Tonalität ändern
89	25	männlich	0	Assistenzarzt/Assistenzärztin im 1. - 2. Jahr	Nein	Ja	2.4	2.4	0	2.4	und möglicherweise auch die Frequenz reduzieren und sie zudem harmonischer gestalten.
90	47	männlich	17 Jahre	Oberarzt/Oberärztin oder Leitende/r Arzt/Ärztin	Nein	Ja	2.1	2.1	0	2.1	Angenehmerer Ton
										STATEMENT	CODE	N	%
										Keine Änderung	1	26	23.2143
										Klangcharakter	2.1	26	23.2143
										Differenzierung	2.2	11	9.82143
										Lautstärke	2.3	5	4.46429
										Intervall	2.4	10	8.92857
										Smart alarms	3.1	7	6.25
										Nur relevante Alarme mit Sound	3.2	17	15.1786
										Patientenwohl	4.1	6	5.35714
										Benutzerfreundlichkeit	4.2	4	3.57143
										Die alten Töne	5	0	0
											SUM	112	100
											Übereinstimmung
											87.5

## Sheet: Erwartungen prä
Bitte geben Sie Ihre Teilnehmernummer an:	Bitte geben Sie Ihr Alter an (in Jahren):	Bitte geben Sie Ihr Geschlecht an:	Bitte geben Sie Ihre Berufserfahrung im Bereich der Anästhesie an (in Jahren):	Bitte geben Sie Ihren Beruf an:	Spielen Sie regelmäßig ein Musikinstrument (≥ 1x/Woche)?	Haben Sie am 8. Januar an der Einführungspräsentation von Sen Sound über die Änderungen der Alarmtöne von Philips-Monitoren teilgenommen?	Stefanie	Tadzio	Übereinstimmung (wenn 0 = Übereinstimmung)	Greta/Consensus	Was erwarten Sie von einem Alarmton?
1	28	weiblich	2	Assistenzarzt/Assistenzärztin im 1. - 2. Jahr	Ja	Nein	1.1	1.1	0	1.1	Aufmerksamkeit erregen,
1	28	weiblich	2	Assistenzarzt/Assistenzärztin im 1. - 2. Jahr	Ja	Nein	1.2	1.2	0	1.2	lauter als der Grundton,
1	28	weiblich	2	Assistenzarzt/Assistenzärztin im 1. - 2. Jahr	Ja	Nein	1.2	1.2	0	1.2	gute Unterscheidung zwischen den verschiedenen Stufen, nicht ähnlich wie Grundgeräusche
2	28	weiblich	3	Diplomierte/r Experte/Expertin Anästhesiepflege	Nein	Nein	2.2	2.2	0	2.2	Jenach Alarm, -Erinnerungsalarm oder hohe Priorität erkennen einer Notfallsituation
3	40	weiblich	12	Oberarzt/Oberärztin oder Leitende/r Arzt/Ärztin	Nein	Nein	1.2	1.2	0	1.2	klare Abgrenzung gegenüber anderen Geräuschen, z.B. Telefonklingelton. Standardisierung=im ganzen USZ die gleichen Töne damit man auch morgens um 04.00 alert ist.
4	32	weiblich	4	Assistenzarzt/Assistenzärztin im 3. - 5. Jahr	Nein	Nein	1.2	1.2	0	1.2	Registration und Identifikation vom Personal auch in lauter Umgebung,
4	32	weiblich	4	Assistenzarzt/Assistenzärztin im 3. - 5. Jahr	Nein	Nein	3.1	3.1	0	3.1	nicht aber vom Pat.. Ebenfalls für Personal eine möglichst angenehme Tonvarianz
5	37	männlich	11	Oberarzt/Oberärztin oder Leitende/r Arzt/Ärztin	Nein	Ja	1.1	1.1	0	1.1	Macht aufmerksam, erduldet kein ignorieren.
6	57	weiblich	0	Assistenzarzt/Assistenzärztin im 1. - 2. Jahr	Nein	Ja	1.1	1.1	0	1.1	dass er meine Aufmerksamkeit erregt
7	33	weiblich	3	Assistenzarzt/Assistenzärztin im 3. - 5. Jahr	Ja	Ja	1.2	1.2	0	1.2	Ich muss ihn auch bei Hintergrundlärm hören.
8	61	männlich	31	Oberarzt/Oberärztin oder Leitende/r Arzt/Ärztin	Nein	Ja	3.1	3.1	0	3.1	Ohne Stress den Anwender abholen,
8	61	männlich	31	Oberarzt/Oberärztin oder Leitende/r Arzt/Ärztin	Nein	Ja	3.2	3.2	0	3.2	leichte Bedienung
9	59	weiblich	20	Diplomierte/r Experte/Expertin Anästhesiepflege	Nein	Nein	1.1	1.1	0	1.1	Aufmerksamkeit erregen
10	42	weiblich	16	Diplomierte/r Experte/Expertin Anästhesiepflege	Nein	Nein	2.1	2.1	0	2.1	Das er je nach Priorität versch. Stufen hat, so, dass ich ohne auf den Monitor schaue weiss ob sofortiger Handlungsbedarf ist.
11	34	männlich	7	Assistenzarzt/Assistenzärztin im > 5. Jahr	Nein	Nein	2.1	2.1	0	2.1	Die Dringlichkeit eines Ereignisses anzugeben
12	36	weiblich	6	Assistenzarzt/Assistenzärztin im > 5. Jahr	Nein	Ja	1.2	1.2	0	1.2	um sich von der Umgebung absetzen, gut hörbar sein,
12	36	weiblich	6	Assistenzarzt/Assistenzärztin im > 5. Jahr	Nein	Ja	2.1	2.1	0	2.1	anhand des Tones muss Priorität erkennbar sein
13	47	weiblich	6	Assistenzarzt/Assistenzärztin im > 5. Jahr	Nein	Nein	1.1	1.1	0	1.1	dass er meine Aufmerksamkeit fordert
14	43	männlich	9	Oberarzt/Oberärztin oder Leitende/r Arzt/Ärztin	Nein	Ja	1.2	1.2	0	1.2	gut unterscheidbar von anderen Geräuschen
15	42	männlich	3.5 Jahre	Assistenzarzt/Assistenzärztin im 3. - 5. Jahr	Nein	Nein	1.1	1.1	0	1.1	Aufmerksamkeit erregen
16	29	männlich	3	Assistenzarzt/Assistenzärztin im 3. - 5. Jahr	Nein	Ja	1.1	1.1	0	1.1	ein Problem was man losen muss
17	36	weiblich	7	Oberarzt/Oberärztin oder Leitende/r Arzt/Ärztin	Nein	Nein	1.1	1.1	0	1.1	Aufmerksamkeit zu erregen
18	35	männlich	5	Assistenzarzt/Assistenzärztin im > 5. Jahr	Nein	Nein	1.1	1.1	0	1.1	Aufmerksamkeit erregen;
18	35	männlich	5	Assistenzarzt/Assistenzärztin im > 5. Jahr	Nein	Nein	2.1	2.1	0	2.1	Priorisierung
19	35	weiblich	4	Assistenzarzt/Assistenzärztin im 3. - 5. Jahr	Ja	Nein	1.1	1.1	0	1.1	Aufmerksamkeit erregen
19	35	weiblich	4	Assistenzarzt/Assistenzärztin im 3. - 5. Jahr	Ja	Nein	3.1	3.1	0	3.1	ohne so störend zu sein, dass es von der gezielten Problemsuche ablenkt
20	27	männlich	0.5	Assistenzarzt/Assistenzärztin im 1. - 2. Jahr	Nein	Ja	3.1	2.1	1	2.1	Richtige Qualität für richtige Art von Alarm.
20	27	männlich	0.5	Assistenzarzt/Assistenzärztin im 1. - 2. Jahr	Nein	Ja	3.2	3.2	0	3.2	Ggf. KI-Implementation bzw. Auto-Grenzen und bessere Filter -> weniger Alarme
21	29	männlich	2	Assistenzarzt/Assistenzärztin im 1. - 2. Jahr	Nein	Nein	4	4	0	4	Sicherheit geben.
22	37	weiblich	9.5	Oberarzt/Oberärztin oder Leitende/r Arzt/Ärztin	Nein	Nein	1.2	1.2	0	1.2	muss sich von anderen Tönen absetzen,
22	37	weiblich	9.5	Oberarzt/Oberärztin oder Leitende/r Arzt/Ärztin	Nein	Nein	1.1	1.1	0	1.1	sollte alamierend wirken,
22	37	weiblich	9.5	Oberarzt/Oberärztin oder Leitende/r Arzt/Ärztin	Nein	Nein	3.1	3.1	0	3.1	möglichst wenig Veränderungen über die Zeit
23	33	männlich	0.5	Assistenzarzt/Assistenzärztin im 1. - 2. Jahr	Nein	Nein	2.2	2.2	0	2.2	To react correctly to the problem
24	30	männlich	3	Assistenzarzt/Assistenzärztin im 3. - 5. Jahr	Ja	Ja	2.1	2.1	0	2.1	schnelle, zuverlässige Information über die Dringlichkeit, gute Erkennbarkeit,
24	30	männlich	3	Assistenzarzt/Assistenzärztin im 3. - 5. Jahr	Ja	Ja	3.1	3.1	0	3.1	angenehmer Sound
25	41	divers	7	Oberarzt/Oberärztin oder Leitende/r Arzt/Ärztin	Nein	Nein	3.1	2.2	0.9	2.2	Mich adäquat bei Problemen (Hypoton, Deoxygenation usw.) warnen.
26		weiblich	2	AnästhesiepflegerIn in Ausbildung	Nein	Ja	1.1	1.1	0	1.1	Aufmerksamkeit erregen
27	51	weiblich	20	Diplomierte/r Experte/Expertin Anästhesiepflege	Nein	Ja	1.1	1.1	0	1.1	Das ich aufschaue
28	29	männlich	2	AnästhesiepflegerIn in Ausbildung	Nein	Nein	1.1	1.1	0	1.1	eine meldung
29	39	männlich	12	Oberarzt/Oberärztin oder Leitende/r Arzt/Ärztin	Nein	Nein	1.1	1.1	0	1.1	Aufmerksamkeit zur richtigen Zeit erregen
30	32	weiblich	5	Assistenzarzt/Assistenzärztin im > 5. Jahr	Nein	Nein	1.1	1.1	0	1.1	soll Aufmerksamkeit auf Monitor und Pat. lenken
31	56	männlich	14	Diplomierte/r Experte/Expertin Anästhesiepflege	Nein	Nein	3.1	3.1	0	3.1	Nachricht, aber soll angenehm sein.
32	39	weiblich	11	Oberarzt/Oberärztin oder Leitende/r Arzt/Ärztin	Nein	Nein	1.1	1.1	0	1.1	Aufmerksam machen, Messwerte ausserhalb von Grenzwerten melden.
33	34	weiblich	11	Diplomierte/r Experte/Expertin Anästhesiepflege	Nein	Ja	1.1	1.1	0	1.1	Meine Aufmerksamkeit ist geweckt.
33	34	weiblich	11	Diplomierte/r Experte/Expertin Anästhesiepflege	Nein	Ja	4	4	0	4	Sicherheit für den Patienten
34	33	männlich	7.5	Diplomierte/r Experte/Expertin Anästhesiepflege	Nein	Ja	1.2	1.2	0	1.2	Dass er im hektischen Alltag prägnant genug ist,
34	33	männlich	7.5	Diplomierte/r Experte/Expertin Anästhesiepflege	Nein	Ja	3.1	3.1	0	3.1	ohne zu stressen.
35	33	männlich	4	Diplomierte/r Experte/Expertin Anästhesiepflege	Nein	Nein	3.1	3.1	0	3.1	Dass er ein unwohlgefühl auslöst (am besten nur bei der Anästhesiefachkraft und nicht beim Patienten)
36	29	männlich	0	Assistenzarzt/Assistenzärztin im 1. - 2. Jahr	Ja	Ja	1.1	1.1	0	1.1	Erregen die Aufmerksamkeit.
37	40	weiblich	4	Assistenzarzt/Assistenzärztin im 3. - 5. Jahr	Ja	Ja	1.1	1.1	0	1.1	es soll die Aufmerksamkeit spezifisch auf das Problem ziehen,
37	40	weiblich	4	Assistenzarzt/Assistenzärztin im 3. - 5. Jahr	Ja	Ja	3.1	3.1	0	3.1	nicht erschrecken und nicht im Gehörgang weh tun.
38	34	weiblich	7	Diplomierte/r Experte/Expertin Anästhesiepflege	Nein	Nein	2.2	1.1	1.1	2.2	Schnelle Information über Vitalwerte die über meine Alarmgrenzen gehen informiert werden.
39	29	weiblich	1.5	AnästhesiepflegerIn in Ausbildung	Nein	Ja	1.1	1.1	0	1.1	Erregt Aufmerksamkeit ohne zu ermüden,
39	29	weiblich	1.5	AnästhesiepflegerIn in Ausbildung	Nein	Ja	1.2	1.2	0	1.2	erkennbar unter anderen Geräuschen
40	30	weiblich	1.5	Assistenzarzt/Assistenzärztin im 3. - 5. Jahr	Nein	Ja	1.2	3.2	-2	3.2	Alarmieren, wenn wirklich ein Notfall besteht. NICHT alarmieren, für irgendwelche technischen Probleme, die mich nicht interessieren.
41	46	männlich	17	Oberarzt/Oberärztin oder Leitende/r Arzt/Ärztin	Nein	Ja	2.2	2.2	0	2.2	Dass er mich zum Problem und damit zur Problemlösung führt.
41	46	männlich	17	Oberarzt/Oberärztin oder Leitende/r Arzt/Ärztin	Nein	Ja	1.1	1.1	0	1.1	Dass er meine Aufmerksamkeit erregt.
41	46	männlich	17	Oberarzt/Oberärztin oder Leitende/r Arzt/Ärztin	Nein	Ja	1.2	1.2	0	1.2	Sich klar absetzt.
41	46	männlich	17	Oberarzt/Oberärztin oder Leitende/r Arzt/Ärztin	Nein	Ja	3.1	3.1	0	3.1	Mich nicht unnötig strest.
42	29	männlich	5	Diplomierte/r Experte/Expertin Anästhesiepflege	Nein	Nein	2.1	3.2	-1.1	3.2	Lautstärke angepasst, klar einzuordnen und einheitlich
43	30	weiblich	10	Diplomierte/r Experte/Expertin Anästhesiepflege	Nein	Ja	3.1	3.2	-0.1	3.1	Niedrige und mittlere Alarmtöne nicht jede Sekunde abspielen.
43	30	weiblich	10	Diplomierte/r Experte/Expertin Anästhesiepflege	Nein	Ja	3.1	3.1	0	3.1	Ausserdem sollten sie den Patienten / die Patientin nicht unnötig beunruhigen, wenn diese wach sind.
44	31	männlich	1.5	Assistenzarzt/Assistenzärztin im 1. - 2. Jahr	Ja	Ja	1.2	1.1	0.1	1.1	Er muss einfach erkennbar sein,
44	31	männlich	1.5	Assistenzarzt/Assistenzärztin im 1. - 2. Jahr	Ja	Ja	2.1	2.1	0	2.1	die Priorität des Alarms widerspiegeln und
44	31	männlich	1.5	Assistenzarzt/Assistenzärztin im 1. - 2. Jahr	Ja	Ja	1.2	1.1	0.1	1.2	in hektischen Situationen herausstechen.
45	31	männlich	0	Assistenzarzt/Assistenzärztin im 1. - 2. Jahr	Nein	Ja	1.1	1.1	0	1.1	Meine Aufmerksamkeit zu erregen
46	43	männlich	15	Oberarzt/Oberärztin oder Leitende/r Arzt/Ärztin	Nein	Nein	1.1	1.1	0	1.1	Meine Aufmerksamkeit zu erwecken.
47	61	männlich	30	Oberarzt/Oberärztin oder Leitende/r Arzt/Ärztin	Nein	Ja	2.2	2.1	0.1	2.1	ein Alarmton soll das Über/Unterschreiten von festgesetzten Grenzen unüberhörbar melden
48	29	weiblich	3	Assistenzarzt/Assistenzärztin im 3. - 5. Jahr	Nein	Ja	1.1	1.1	0	1.1	Aufmerksamkeit erregen,
48	29	weiblich	3	Assistenzarzt/Assistenzärztin im 3. - 5. Jahr	Nein	Ja	3.1	3.1	0	3.1	nicht stressen, kein im Ohr nachklingeln
49	27	männlich	0.5	Assistenzarzt/Assistenzärztin im 1. - 2. Jahr	Ja	Ja	2.1	3.1	-1	2.1	Freundlicher Hinweiston für "unwichtige" Dinge aber auch wichtige Alarme, wie Kammerflimmern, nicht zu laut und übermässig. Da in 99 % keine wirkliche KT/KF vorliegt.
50	40	weiblich	8	Oberarzt/Oberärztin oder Leitende/r Arzt/Ärztin	Nein	Nein	2.1	3.1	-1	3.1	dass ein Alarmton von tiefer Priorität nicht zu sehr stört, so dass man gut weiterarbeiten kann.
50	40	weiblich	8	Oberarzt/Oberärztin oder Leitende/r Arzt/Ärztin	Nein	Nein	1.2	1.2	0	1.2	Jedoch sollte ein Alarmton von hoher Priorität auch in einer gestressten Situation sofort erkannt werden
51	26	weiblich	0.5	AnästhesiepflegerIn in Ausbildung	Nein	Nein	2.2	2.2	0	2.2	Klare Differenzierung der Alarmursache
52	51	weiblich	15	Diplomierte/r Experte/Expertin Anästhesiepflege	Nein	Nein	1.1	1.1	0	1.1	alarmiertheit
53	29	weiblich	1.5	Assistenzarzt/Assistenzärztin im 1. - 2. Jahr	Nein	Ja	1.1	1.1	0	1.1	das er die Aufmerksamkeit erweckt
54	34	männlich	5	Assistenzarzt/Assistenzärztin im 3. - 5. Jahr	Nein	Nein	3.1	1.1	2	1.1	nervig
55	34	männlich	3	Diplomierte/r Experte/Expertin Anästhesiepflege	Nein	Nein	1.1	1.1	0	1.1	Das ich aufmerksam gemacht werden und den höre.
56	37	männlich	10	Oberarzt/Oberärztin oder Leitende/r Arzt/Ärztin	Nein	Ja	1.1	1.1	0	1.1	hörbar, muss Aufmerksamkeit erregen
57	38	weiblich	12	Diplomierte/r Experte/Expertin Anästhesiepflege	Nein	Nein	1.1	3.1	-2	3.1	keine stechenden Geräusche
58	33	männlich	6	Assistenzarzt/Assistenzärztin im 3. - 5. Jahr	Nein	Nein	1.2	1.2	0	1.2	Klar hörbar,
58	33	männlich	6	Assistenzarzt/Assistenzärztin im 3. - 5. Jahr	Nein	Nein	1.2	1.2	0	1.2	klar differenzierbar,
58	33	männlich	6	Assistenzarzt/Assistenzärztin im 3. - 5. Jahr	Nein	Nein	3.1	3.1	0	3.1	möglichst selten anzuhören.
59	28	weiblich	1	Assistenzarzt/Assistenzärztin im 1. - 2. Jahr	Nein	Nein	1.1	1.1	0	1.1	Aufmerksamkeit erregen,
59	28	weiblich	1	Assistenzarzt/Assistenzärztin im 1. - 2. Jahr	Nein	Nein	2.2	1.1	1.1	1.1	hoher Wiedererkennungswert,
59	28	weiblich	1	Assistenzarzt/Assistenzärztin im 1. - 2. Jahr	Nein	Nein	3.1	3.1	0	3.1	nicht zu viel Stress erzeugen
60	30	männlich	5	Diplomierte/r Experte/Expertin Anästhesiepflege	Nein	Nein	2.1	2.1	0	2.1	Bei den high priority alarmen schnell die aufmerksamkeit erregen, bei den niedrigeren weniger
60	47	männlich	20	Oberarzt/Oberärztin oder Leitende/r Arzt/Ärztin	Nein	Ja	2.1	2.1	0	2.1	Erregung von Aufmerksamkeit mit unterschiedlich hoher Intensität je nach Priorität.
61	44	männlich	11	Diplomierte/r Experte/Expertin Anästhesiepflege	Nein	Nein	1.1	1.1	0	1.1	nur Hinweise auf Probleme
62	40	weiblich	6	Assistenzarzt/Assistenzärztin im > 5. Jahr	Nein	Nein	3.1	1.1	2	1.1	das er nervt
63	39	weiblich	3	Assistenzarzt/Assistenzärztin im 3. - 5. Jahr	Nein	Nein	1.2	1.2	0	1.2	soll sich vom Hintergrund hervortun, laut genug sein
64	32	weiblich	2	Assistenzarzt/Assistenzärztin im 3. - 5. Jahr	Nein	Nein	?	?	#VALUE!		-
65	32	weiblich	4	Assistenzarzt/Assistenzärztin im 3. - 5. Jahr	Nein	Ja	1.1	1.1	0	1.1	Aufmerksamkeit erwecken
65	32	weiblich	4	Assistenzarzt/Assistenzärztin im 3. - 5. Jahr	Nein	Ja	3.1	3.1	0	3.1	wenig "nerven"
65	32	weiblich	4	Assistenzarzt/Assistenzärztin im 3. - 5. Jahr	Nein	Ja	3.1	3.1	0	3.1	Patienten nicht verunsichern
66	36	weiblich	9	Oberarzt/Oberärztin oder Leitende/r Arzt/Ärztin	Nein	Ja	2.1	2.1	0	2.1	einfache Einordnung der Wichtigkeit des Alarms (also Unterscheidung der Priorität)
66	36	weiblich	9	Oberarzt/Oberärztin oder Leitende/r Arzt/Ärztin	Nein	Ja	1.2	1.2	0	1.2	gute Hörbarkeit
66	36	weiblich	9	Oberarzt/Oberärztin oder Leitende/r Arzt/Ärztin	Nein	Ja	1.1	1.1	0	1.1	aufmerksam machend
67	29	weiblich	1	Assistenzarzt/Assistenzärztin im 1. - 2. Jahr	Nein	Ja	2.1	2.1	0	2.1	3 Prioritäten der Töne finde ich sinnvoll;
67	29	weiblich	1	Assistenzarzt/Assistenzärztin im 1. - 2. Jahr	Nein	Ja	3.1	3.1	0	3.1	angenehmeres Hörerlebnis aber trotzdem eindeutig.
68	30	weiblich	3	Assistenzarzt/Assistenzärztin im 3. - 5. Jahr	Ja	Nein	1.1	1.1	0	1.1	Aufmerksamkeit erregen,
68	30	weiblich	3	Assistenzarzt/Assistenzärztin im 3. - 5. Jahr	Ja	Nein	1.2	1.2	0	1.2	Abheben von Nebengeräuschen,
68	30	weiblich	3	Assistenzarzt/Assistenzärztin im 3. - 5. Jahr	Ja	Nein	2.1	2.1	0	2.1	Unterscheidung der Prioritäten (niedrig/mittel/hoch)
68	28	männlich	1	Assistenzarzt/Assistenzärztin im 1. - 2. Jahr	Ja	Ja	2.1	3.1	-1	3.1	Alarmieren nur wenn nötig/nützlich, keine Reizüberflutung
69	29	weiblich	2	Assistenzarzt/Assistenzärztin im 3. - 5. Jahr	Nein	Nein	1.1	1.2	-0.1	1.1	klar erkennbar,
69	29	weiblich	2	Assistenzarzt/Assistenzärztin im 3. - 5. Jahr	Nein	Nein	3.1	3.1	0	3.1	schnell zu quittieren
71	44	männlich	16	Oberarzt/Oberärztin oder Leitende/r Arzt/Ärztin	Nein	Nein	1.1	2.2	-1.1	2.2	Hinweis auf einen bedrohlichen klinischen Zustand
72	34	weiblich	6	Assistenzarzt/Assistenzärztin im > 5. Jahr	Nein	Nein	1.1	1.1	0	1.1	Aufmerksamkeit auf relevante Parameter zu generieren
73	30	männlich	1.5	Assistenzarzt/Assistenzärztin im 1. - 2. Jahr	Nein	Nein	2.2	2.1	0.1	2.1	Priorität und gute Sensibilität aber auch gute Spezi
74	31	weiblich	3.5	Assistenzarzt/Assistenzärztin im 3. - 5. Jahr	Nein	Ja	2.2	2.2	0	2.2	Er sollte intuitiv sein und mir auch ohne Blick auf den Monitor schon viel Information vermitteln.
75	34	männlich	6	Assistenzarzt/Assistenzärztin im > 5. Jahr	Ja	Nein	1.2	1.2	0	1.2	Hörbar.
75	34	männlich	6	Assistenzarzt/Assistenzärztin im > 5. Jahr	Ja	Nein	2.2	2.2	0	2.2	Erkennbar. Einschätzbar.
76	35	weiblich	6	Assistenzarzt/Assistenzärztin im > 5. Jahr	Ja	Ja	2.1	2.1	0	2.1	Das man verschiedene Priorisierungen wahrnehmen kann,
76	35	weiblich	6	Assistenzarzt/Assistenzärztin im > 5. Jahr	Ja	Ja	1.2	1.1	0.1	1.2	das er laut genug ist um die Aufmerksamkeit zu wecken
77	57	männlich	40	Diplomierte/r Experte/Expertin Anästhesiepflege	Nein	Ja	2.1	2.1	0	2.1	gewisse Abstufung und
77	57	männlich	40	Diplomierte/r Experte/Expertin Anästhesiepflege	Nein	Ja	1.2	1.2	0	1.2	Anhebung
78	27	weiblich	5	Diplomierte/r Experte/Expertin Anästhesiepflege	Nein	Nein	2.2	2.2	0	2.2	Einschätzung der Situation, Problematik durch den Ton
79	36	männlich	10	Oberarzt/Oberärztin oder Leitende/r Arzt/Ärztin	Nein	Ja	1.1	1.1	0	1.1	Das man zum Monitor schaut
80	32	weiblich	5	Diplomierte/r Experte/Expertin Anästhesiepflege	Nein	Nein	3.2	3.2	0	3.2	Optima wären anpassende Alarmtöne - automatisch
81	54	weiblich	28	Diplomierte/r Experte/Expertin Anästhesiepflege	Nein	Ja	2.2	2.2	0	2.2	Genau Differenzierung des Problems
82	45	männlich	15	Diplomierte/r Experte/Expertin Anästhesiepflege	Nein	Nein	1.1	1.1	0	1.1	das ich gewarnt werde.
83	56	männlich	29	Oberarzt/Oberärztin oder Leitende/r Arzt/Ärztin	Nein	Nein	1.1	1.1	0	1.1	Er muss meine aufmerksamkeit erregen
83	56	männlich	29	Oberarzt/Oberärztin oder Leitende/r Arzt/Ärztin	Nein	Nein	1.1	1.1	0	1.1	und mich dazu bewegen, herauszufinden, was los ist.
84	29	männlich	1	Assistenzarzt/Assistenzärztin im 1. - 2. Jahr	Nein	Nein	2.2	4	-1.8	2.2	Verlässlichkeit
84	29	männlich	1	Assistenzarzt/Assistenzärztin im 1. - 2. Jahr	Nein	Nein	2.1	2.1	0	2.1	und die Möglichkeit einer schnellen Priorisierung
85	27	männlich	3.5 Jahre	Diplomierte/r Experte/Expertin Anästhesiepflege	Nein	Ja	1.2	1.2	0	1.2	Anfängliche schnelle und deutliche Wahrenehmung
86	23	männlich	0.5	AnästhesiepflegerIn in Ausbildung	Nein	Nein	1.1	1.1	0	1.1	Er muss die Narkoseführende Person Alert machen.
86	23	männlich	0.5	AnästhesiepflegerIn in Ausbildung	Nein	Nein	3.1	3.1	0	3.1	Ohne dabei die (noch) wachen Patienten zu verunsichern.
86	23	männlich	0.5	AnästhesiepflegerIn in Ausbildung	Nein	Nein	2.2	2.2	0	2.2	Er muss differbar sein, einerseits Priorität, andererseits der alarmierenden Ableitung zuordnungsbar sein.
87	33	weiblich	8	Diplomierte/r Experte/Expertin Anästhesiepflege	Ja	Nein	1.1	1.1	0	1.1	Erzeugt Aufmerksamkeit
87	33	weiblich	8	Diplomierte/r Experte/Expertin Anästhesiepflege	Ja	Nein	3.1	3.1	0	3.1	aber jedoch keine Stress.
88	53	männlich	23	Oberarzt/Oberärztin oder Leitende/r Arzt/Ärztin	Nein	Nein	1.1	1.1	0	1.1	im richtigen Moment die notwendige Aufmerksamkeit erreichen
89	25	männlich	0	Assistenzarzt/Assistenzärztin im 1. - 2. Jahr	Nein	Ja	1.1	1.1	0	1.1	Ein Alarmton muss mich dazu bringen, den Monitor oder den Patienten genauer anzuschauen.
90	47	männlich	17 Jahre	Oberarzt/Oberärztin oder Leitende/r Arzt/Ärztin	Nein	Ja	2.2	2.2	0	2.2	Information
							1.1	1.1	0	1.1	und Wecken meiner Aufmerksamkeit
										STATEMENT	CODE	N	%
										Aufmerksamkeitserregung	1.1	49	36.5672
										Abgrenzung/ Differenzierung	1.2	22	16.4179
										Prioritätsanzeige	2.1	18	13.4328
										Problemidentifikation	2.2	14	10.4478
										Personal- u. Patientenorientiert	3.1	24	17.9104
										Anpassbarkeit	3.2	5	3.73134
										Patienten Sicherheit	4	2	1.49254
											SUM	134	100
											Übereinstimmung
											84.3284

## Sheet: ohne Alarmtöne prä
Bitte geben Sie Ihre Teilnehmernummer an:	Bitte geben Sie Ihr Alter an (in Jahren):	Bitte geben Sie Ihr Geschlecht an:	Bitte geben Sie Ihre Berufserfahrung im Bereich der Anästhesie an (in Jahren):	Bitte geben Sie Ihren Beruf an:	Spielen Sie regelmäßig ein Musikinstrument (≥ 1x/Woche)?	Haben Sie am 8. Januar an der Einführungspräsentation von Sen Sound über die Änderungen der Alarmtöne von Philips-Monitoren teilgenommen?	Stefanie	Tadzio	Übereinstimmung (wenn 0 = Übereinstimmung)	Greta/Consensus	Wie stellen Sie sich einen Operationssaal ohne Alarmtöne vor?
1	28	weiblich	2	Assistenzarzt/Assistenzärztin im 1. - 2. Jahr	Ja	Nein	1.1	1.1	0	1.1	kaum vorstellbar,
1	28	weiblich	2	Assistenzarzt/Assistenzärztin im 1. - 2. Jahr	Ja	Nein	2.2	2.2	0	2.2	Gehör ist neben den Augen ein Sinnesorgan auf welches ich mich stark verlasse, gibt einen Zusätzlichen Hinweis wenn mit einer anderen Tätigkeit beschäftigt
2	28	weiblich	3	Diplomierte/r Experte/Expertin Anästhesiepflege	Nein	Nein	1.1	1.1	0	1.1	unvorstellbar, unsicher
2	28	weiblich	3	Diplomierte/r Experte/Expertin Anästhesiepflege	Nein	Nein	4	1.1	2.9	1.1	unsicher
3	40	weiblich	12	Oberarzt/Oberärztin oder Leitende/r Arzt/Ärztin	Nein	Nein	1.1	3	-1.9	1.1	am liebsten gar nicht. Lärmemission kann auch anders reduziert werden, z.B. keine privaten Gespräche, Musik wenn dann nur leise ect. Alarm ohne Töne müsste gut gebrieft und geteacht und eingeführt werden...
4	32	weiblich	4	Assistenzarzt/Assistenzärztin im 3. - 5. Jahr	Nein	Nein	1.1	1.1	0	1.1	unheimlich und falsch,
4	32	weiblich	4	Assistenzarzt/Assistenzärztin im 3. - 5. Jahr	Nein	Nein	2.2	2.2	0	2.2	da nicht alles visuell registriert werden kann
5	37	männlich	11	Oberarzt/Oberärztin oder Leitende/r Arzt/Ärztin	Nein	Ja	2.2	2.2	0	2.2	In adaequatem Mass sind die Töne hilfreich und unterstuetzend. Es droht jedoch die Ermüdung und Ausblendung, gerade bei niedrigeren Alarmstufen.
6	57	weiblich	0	Assistenzarzt/Assistenzärztin im 1. - 2. Jahr	Nein	Ja	1.1	1.1	0	1.1	Kann ich mir nicht vorstellen
7	33	weiblich	3	Assistenzarzt/Assistenzärztin im 3. - 5. Jahr	Ja	Ja	2.1	2.1	0	2.1	Man muss viel konsequenter und öfter auf die Monitore schauen, wenn man z.B. gerade Verordnungen schreibt, ansonsten wird es gefährlich, ich könnte etwas verpassen.
8	61	männlich	31	Oberarzt/Oberärztin oder Leitende/r Arzt/Ärztin	Nein	Ja	1.1	1.1	0	1.1	Utopie. Dann storen andere Larmquellen.
9	59	weiblich	20	Diplomierte/r Experte/Expertin Anästhesiepflege	Nein	Nein	4	1.1	2.9	1.1	unsicher
10	42	weiblich	16	Diplomierte/r Experte/Expertin Anästhesiepflege	Nein	Nein	1.1	1.1	0	1.1	stressiger,
10	42	weiblich	16	Diplomierte/r Experte/Expertin Anästhesiepflege	Nein	Nein	2.1	2.1	0	2.1	da man ständig alles kontrollieren muss.
11	34	männlich	7	Assistenzarzt/Assistenzärztin im > 5. Jahr	Nein	Nein	1.2	1.2	0	1.2	Sehr friedlich.
11	34	männlich	7	Assistenzarzt/Assistenzärztin im > 5. Jahr	Nein	Nein	4	4	0	4	Vermutlich wäre aber die Patientensicherheit gefährdet
12	36	weiblich	6	Assistenzarzt/Assistenzärztin im > 5. Jahr	Nein	Ja	1.2	1.2	0	1.2	angenehm für den Patienten,
12	36	weiblich	6	Assistenzarzt/Assistenzärztin im > 5. Jahr	Nein	Ja	2.2	2.2	0	2.2	nicht hilfreich für den Anästhesisten bei fehlendem akustischem Feedback
13	47	weiblich	6	Assistenzarzt/Assistenzärztin im > 5. Jahr	Nein	Nein	1.1	1.1	0	1.1	unvorstellbar
14	43	männlich	9	Oberarzt/Oberärztin oder Leitende/r Arzt/Ärztin	Nein	Ja	1.2	1.2	0	1.2	leer
15	42	männlich	3.5 Jahre	Assistenzarzt/Assistenzärztin im 3. - 5. Jahr	Nein	Nein	1.2	1.2	0	1.2	angenehm
16	29	männlich	3	Assistenzarzt/Assistenzärztin im 3. - 5. Jahr	Nein	Ja	1.2	1.2	0	1.2	situationsabhängig kann es besser werden
17	36	weiblich	7	Oberarzt/Oberärztin oder Leitende/r Arzt/Ärztin	Nein	Nein	1.1	1.1	0	1.1	schwierig
18	35	männlich	5	Assistenzarzt/Assistenzärztin im > 5. Jahr	Nein	Nein	1.2	1.2	0	1.2	Ruhiger,
18	35	männlich	5	Assistenzarzt/Assistenzärztin im > 5. Jahr	Nein	Nein	2.1	2.1	0	2.1	aber nicht unbedingt weniger stressig (vermehrtes Kontrollieren der Überwachung notwendig)
19	35	weiblich	4	Assistenzarzt/Assistenzärztin im 3. - 5. Jahr	Ja	Nein	1.1	1.1	0	1.1	kann ich mir nicht vorstellen, bin sehr an akustische Alarme gewöhnt
20	27	männlich	0.5	Assistenzarzt/Assistenzärztin im 1. - 2. Jahr	Nein	Ja	1.1	1.1	0	1.1	Stress - da anders gewohnt
21	29	männlich	2	Assistenzarzt/Assistenzärztin im 1. - 2. Jahr	Nein	Nein	4	4	0	4	gefährlich
22	37	weiblich	9.5	Oberarzt/Oberärztin oder Leitende/r Arzt/Ärztin	Nein	Nein	1.1	1.1	0	1.1	nichts für ungeübtes Personal
23	33	männlich	0.5	Assistenzarzt/Assistenzärztin im 1. - 2. Jahr	Nein	Nein	4	4	0	4	I believe that would be crazy and dangerous
24	30	männlich	3	Assistenzarzt/Assistenzärztin im 3. - 5. Jahr	Ja	Ja	1.1	1.1	0	1.1	unmöglich,
24	30	männlich	3	Assistenzarzt/Assistenzärztin im 3. - 5. Jahr	Ja	Ja	2.2	2.2	0	2.2	unsere Augen können niemals ständig auf den Monitor schauen
25	41	divers	7	Oberarzt/Oberärztin oder Leitende/r Arzt/Ärztin	Nein	Nein	4	4	0	4	Gefährlich
25	41	divers	7	Oberarzt/Oberärztin oder Leitende/r Arzt/Ärztin	Nein	Nein	1.2	1.2	0	1.2	aber angenehm und ruhig
26		weiblich	2	AnästhesiepflegerIn in Ausbildung	Nein	Ja	1.1	1.1	0	1.1	geht gar nicht
27	51	weiblich	20	Diplomierte/r Experte/Expertin Anästhesiepflege	Nein	Ja	1.1	1.1	0	1.1	etwas fehlt
28	29	männlich	2	AnästhesiepflegerIn in Ausbildung	Nein	Nein	1.1	1.1	0	1.1	ungemütlich
29	39	männlich	12	Oberarzt/Oberärztin oder Leitende/r Arzt/Ärztin	Nein	Nein	1.1	4	-2.9	1.1	unsicher,
29	39	männlich	12	Oberarzt/Oberärztin oder Leitende/r Arzt/Ärztin	Nein	Nein	4	4	0	4	Patienten-gefährdend
30	32	weiblich	5	Assistenzarzt/Assistenzärztin im > 5. Jahr	Nein	Nein			0		-
31	56	männlich	14	Diplomierte/r Experte/Expertin Anästhesiepflege	Nein	Nein	1.1	1.1	0	1.1	Schrecklich. Als Anästhesie Experte kann ich mir das nicht vorstellen.
32	39	weiblich	11	Oberarzt/Oberärztin oder Leitende/r Arzt/Ärztin	Nein	Nein	1.2	2.2	-1	1.1	Ruhig, man wäre auf rein visuelle Inputs angewiesen.
33	34	weiblich	11	Diplomierte/r Experte/Expertin Anästhesiepflege	Nein	Ja	1.1	1.1	0	1.1	sehr ungewohnt.
33	34	weiblich	11	Diplomierte/r Experte/Expertin Anästhesiepflege	Nein	Ja	1.1	4	-2.9	4	Es braucht gewisse Töne. Gerade wenn ein Patient in Gefahr ist.
34	33	männlich	7.5	Diplomierte/r Experte/Expertin Anästhesiepflege	Nein	Ja	1.2	1.2	0	1.2	ruhig und wunderschön
35	33	männlich	4	Diplomierte/r Experte/Expertin Anästhesiepflege	Nein	Nein			0		---
36	29	männlich	0	Assistenzarzt/Assistenzärztin im 1. - 2. Jahr	Ja	Ja	1.1	1.1	0	1.1	Inakzeptabel.
37	40	weiblich	4	Assistenzarzt/Assistenzärztin im 3. - 5. Jahr	Ja	Ja	1.2	1.2	0	1.2	traumhaft schön
38	34	weiblich	7	Diplomierte/r Experte/Expertin Anästhesiepflege	Nein	Nein	1.1	1.1	0	1.1	Für mich eine sehr grosse Belastung
38	34	weiblich	7	Diplomierte/r Experte/Expertin Anästhesiepflege	Nein	Nein	4	4	0	4	und grosse Möglichkeit Fehler oder kritische Situationen zu verpassen.
39	29	weiblich	1.5	AnästhesiepflegerIn in Ausbildung	Nein	Ja	1.1	1.1	0	1.1	Es fehlt etwas.
39	29	weiblich	1.5	AnästhesiepflegerIn in Ausbildung	Nein	Ja	2.2	2.1	0.1	2.2	Die Töne helfen bei der Arbeit, man erhält dadurch unterschiedliche Informationen, ohne direkt auf den Monitor zu schauen.
40	30	weiblich	1.5	Assistenzarzt/Assistenzärztin im 3. - 5. Jahr	Nein	Ja	1.2	1.2	0	1.2	Angenehm.
40	30	weiblich	1.5	Assistenzarzt/Assistenzärztin im 3. - 5. Jahr	Nein	Ja	2.1	2.1	0	2.1	Ggf. müsste man auch aktiver sein, mehr auf den Patienten achten, anstant nur dann, wenn irgendwas zu bimmeln beginnt.
41	46	männlich	17	Oberarzt/Oberärztin oder Leitende/r Arzt/Ärztin	Nein	Ja	4	4	0	4	Sehr gefährlich. Wie früher im Neuroangio (wo ich als einer den wenigen auf den SpO2 Ton bestanden habe)
42	29	männlich	5	Diplomierte/r Experte/Expertin Anästhesiepflege	Nein	Nein	3	3	0	3	mit visuellen Alarmen, Farben auf dem Monitor
43	30	weiblich	10	Diplomierte/r Experte/Expertin Anästhesiepflege	Nein	Ja	1.1	1.1	0	1.1	Gar keine Alarmtöne zu haben in einem Operationsaal ist für mich nicht vorstellbar,
43	30	weiblich	10	Diplomierte/r Experte/Expertin Anästhesiepflege	Nein	Ja	2.2	2.2	0	2.2	da ich es gewohnt bin auch sehr viel mit dem Gehör zu arbeiten und in einer Notfallsituation den Patienten / die Patientin schneller einzuschätzen und zu konzentrieren.
44	31	männlich	1.5	Assistenzarzt/Assistenzärztin im 1. - 2. Jahr	Ja	Ja	2.2	2.2	0	2.2	Nein, die auditive Komponente kann wahrscheinlich in Hinblick auf eine Warnkomponente schwer ersetzt werden. Töne evozieren viel primalere Reaktionen als visuelle Reize (z.B. Wecker).
45	31	männlich	0	Assistenzarzt/Assistenzärztin im 1. - 2. Jahr	Nein	Ja	1.2	1.2	0	1.2	Leise
45	31	männlich	0	Assistenzarzt/Assistenzärztin im 1. - 2. Jahr	Nein	Ja	1.1	1.1	0	1.1	und teilweise stressbehaftet,
45	31	männlich	0	Assistenzarzt/Assistenzärztin im 1. - 2. Jahr	Nein	Ja	2.2	2.2	0	2.2	da die Kontrolle der Vitalparameter gänzlich visuell erfolgen muss
46	43	männlich	15	Oberarzt/Oberärztin oder Leitende/r Arzt/Ärztin	Nein	Nein	1.2	1.2	0	1.2	Angenehmere Arbeitsatmosphäre in der man länger fokusiert arbeiten kann.
47	61	männlich	30	Oberarzt/Oberärztin oder Leitende/r Arzt/Ärztin	Nein	Ja	1.1	1.1	0	1.1	nicht vorstellbar
48	29	weiblich	3	Assistenzarzt/Assistenzärztin im 3. - 5. Jahr	Nein	Ja	1.2	1.2	0	1.2	Urlaub :) ,
48	29	weiblich	3	Assistenzarzt/Assistenzärztin im 3. - 5. Jahr	Nein	Ja	4	4	0	4	gefährlich wenn Patientenbedürfnisse nicht erkannt werden
49	27	männlich	0.5	Assistenzarzt/Assistenzärztin im 1. - 2. Jahr	Ja	Ja	1.2	1.2	0	1.2	Viel ruhiger, weniger Stress und angenehmere Atmosphäre. Wenn aber ständig BiPo etc von chirurgen läuten, würde ich ohne deutliche Alarmtöne keine Grenzüberschreitungen direkt wahrnehmen -> auch schlecht.
50	40	weiblich	8	Oberarzt/Oberärztin oder Leitende/r Arzt/Ärztin	Nein	Nein	1.1	1.1	0	1.1	ich finde die Töne des Monitors sehr wichtig und kann mir nicht vorstellen ohne diese zu Arbeiten,
50	40	weiblich	8	Oberarzt/Oberärztin oder Leitende/r Arzt/Ärztin	Nein	Nein	2.2	2.2	0	2.2	da diese auch ohne Blick auf den Monitor (SpO2, HF-Ton, Alarme etc.) eine gewisse Übersicht geben.
51	26	weiblich	0.5	AnästhesiepflegerIn in Ausbildung	Nein	Nein	1.2	1.2	0	1.2	leer.
52	51	weiblich	15	Diplomierte/r Experte/Expertin Anästhesiepflege	Nein	Nein	1.2	1.2	0	1.2	leise
53	29	weiblich	1.5	Assistenzarzt/Assistenzärztin im 1. - 2. Jahr	Nein	Ja	1.2	1.2	0	1.2	ungewohnt und leise
54	34	männlich	5	Assistenzarzt/Assistenzärztin im 3. - 5. Jahr	Nein	Nein	1.1	1.1	0	1.1	nein
55	34	männlich	3	Diplomierte/r Experte/Expertin Anästhesiepflege	Nein	Nein	4	4	0	4	Gefährlich!
56	37	männlich	10	Oberarzt/Oberärztin oder Leitende/r Arzt/Ärztin	Nein	Ja	1.2	1.2	0	1.2	ruhig,
56	37	männlich	10	Oberarzt/Oberärztin oder Leitende/r Arzt/Ärztin	Nein	Ja	1.1	1.1	0	1.1	aber stressiger
57	38	weiblich	12	Diplomierte/r Experte/Expertin Anästhesiepflege	Nein	Nein	1.2	1.2	0	1.2	schlafend,
57	38	weiblich	12	Diplomierte/r Experte/Expertin Anästhesiepflege	Nein	Nein	2.2	2.2	0	2.2	ohne Töne gehts nicht, das man auch bei den Operationen und den Schritten zu schauen können, ohne stier auf den Monitor zu schauen
58	33	männlich	6	Assistenzarzt/Assistenzärztin im 3. - 5. Jahr	Nein	Nein	1.2	1.2	0	1.2	Angenehm, .
58	33	männlich	6	Assistenzarzt/Assistenzärztin im 3. - 5. Jahr	Nein	Nein	1.1	2.2	-1.1	2.2	aber auch stressig weil ich mich auf meine Alarmgrenzen verlasse um nicht immer den Monitor anzuschauen
59	28	weiblich	1	Assistenzarzt/Assistenzärztin im 1. - 2. Jahr	Nein	Nein	1.2	1.2	0	1.2	ruhig
59	28	weiblich	1	Assistenzarzt/Assistenzärztin im 1. - 2. Jahr	Nein	Nein	1.1	1.1	0	1.1	und unrealistisch
60	30	männlich	5	Diplomierte/r Experte/Expertin Anästhesiepflege	Nein	Nein	2.2	2.2	0	2.2	aus meiner sicht denke ich, es braucht die akustischen Alarmtöne
60	47	männlich	20	Oberarzt/Oberärztin oder Leitende/r Arzt/Ärztin	Nein	Ja	1.1	1.1	0	1.1	Unangenehm,
60	47	männlich	20	Oberarzt/Oberärztin oder Leitende/r Arzt/Ärztin	Nein	Ja	2.1	2.2	-0.1	2.1	da ich ununterbrochen die Vitalparameter im Auge behalten muss und
60	47	männlich	20	Oberarzt/Oberärztin oder Leitende/r Arzt/Ärztin	Nein	Ja	4	4	0	4	staendig das Gefühl habe eine wichtige Unterschreitung einer Grenze zu verpassen.
61	44	männlich	11	Diplomierte/r Experte/Expertin Anästhesiepflege	Nein	Nein	1.1	1.1	0	1.1	wird glaub nie funktionieren
62	40	weiblich	6	Assistenzarzt/Assistenzärztin im > 5. Jahr	Nein	Nein	1.1	1.1	0	1.1	undenkbar,
62	40	weiblich	6	Assistenzarzt/Assistenzärztin im > 5. Jahr	Nein	Nein	2.1	2.1	0	2.1	man würde ständig auf den Monitor starren und könnte keine andrere Tätigkeit mehr ausführen
63	39	weiblich	3	Assistenzarzt/Assistenzärztin im 3. - 5. Jahr	Nein	Nein	1.2	1.2	0	1.2	Insgesamt ruhiger,
63	39	weiblich	3	Assistenzarzt/Assistenzärztin im 3. - 5. Jahr	Nein	Nein	4	4	0	4	ggf jedoch verzögerte Reaktion auf Werte die korrigiert werden müssten
64	32	weiblich	2	Assistenzarzt/Assistenzärztin im 3. - 5. Jahr	Nein	Nein	4	4	0	4	gefährlich
65	32	weiblich	4	Assistenzarzt/Assistenzärztin im 3. - 5. Jahr	Nein	Ja	1.1	1.1	0	1.1	- komisch
66	36	weiblich	9	Oberarzt/Oberärztin oder Leitende/r Arzt/Ärztin	Nein	Ja	1.1	1.1	0	1.1	trotzdem nicht ruhig (bairhugger, sauger der chirurgen etc),
66	36	weiblich	9	Oberarzt/Oberärztin oder Leitende/r Arzt/Ärztin	Nein	Ja	2.1	2.1	0	2.1	anstrengend für Anästhesisten, da ständig der Monitor kontrolliert werden muss
67	29	weiblich	1	Assistenzarzt/Assistenzärztin im 1. - 2. Jahr	Nein	Ja	1.1	1.1	0	1.1	Nicht realistisch.
68	30	weiblich	3	Assistenzarzt/Assistenzärztin im 3. - 5. Jahr	Ja	Nein	1.1	1.1	0	1.1	Schlecht vorstellbar,
68	30	weiblich	3	Assistenzarzt/Assistenzärztin im 3. - 5. Jahr	Ja	Nein	2.2	2.2	0	2.2	da der Blick nicht ständig auf dem Monitor weilt, und man manchmal (z.B. beim Knien unter dem Tisch zum Verstellen eines Gerätes oder Rausgehen aus OP bei Röntgenstrahlung) auf ein Alarmton angewiesen ist.
68	28	männlich	1	Assistenzarzt/Assistenzärztin im 1. - 2. Jahr	Ja	Ja	1.1	1.1	0	1.1	Schwierig zu vorstellen,
68	28	männlich	1	Assistenzarzt/Assistenzärztin im 1. - 2. Jahr	Ja	Ja	3	3	0	3	aber alternative Alarmmöglichkeiten wären gewünscht (z.B. visuell, Vibrationen, ...)
69	29	weiblich	2	Assistenzarzt/Assistenzärztin im 3. - 5. Jahr	Nein	Nein	1.2	1.2	0	1.2	ruhiger; fokussierteres Arbeiten möglich
71	44	männlich	16	Oberarzt/Oberärztin oder Leitende/r Arzt/Ärztin	Nein	Nein	1.1	1.1	0	1.1	kann ich mir nicht vorstellen
72	34	weiblich	6	Assistenzarzt/Assistenzärztin im > 5. Jahr	Nein	Nein	1.2	1.2	0	1.2	Einzige Geräuschquelle ist das Gespräch oder die Musik der chirurgischen Kolleg/innen
73	30	männlich	1.5	Assistenzarzt/Assistenzärztin im 1. - 2. Jahr	Nein	Nein	1.1	1.1	0	1.1	geht nicht
74	31	weiblich	3.5	Assistenzarzt/Assistenzärztin im 3. - 5. Jahr	Nein	Ja	1.1	1.1	0	1.1	Nicht möglich.
75	34	männlich	6	Assistenzarzt/Assistenzärztin im > 5. Jahr	Ja	Nein	3	3	0	3	Falls dies von Seiten der Chirurgie gewünscht wäre, ja. Zb mit Vibrationsalarm
76	35	weiblich	6	Assistenzarzt/Assistenzärztin im > 5. Jahr	Ja	Ja	1.1	1.1	0	1.1	Gar nicht
77	57	männlich	40	Diplomierte/r Experte/Expertin Anästhesiepflege	Nein	Ja	1.2	1.2	0	1.2	leise
78	27	weiblich	5	Diplomierte/r Experte/Expertin Anästhesiepflege	Nein	Nein	1.2	1.2	0	1.2	Angenehm
78	27	weiblich	5	Diplomierte/r Experte/Expertin Anästhesiepflege	Nein	Nein	4	4	0	4	jedoch möglicherweise gefährlich
79	36	männlich	10	Oberarzt/Oberärztin oder Leitende/r Arzt/Ärztin	Nein	Ja	1.2	1.2	0	1.2	schön
80	32	weiblich	5	Diplomierte/r Experte/Expertin Anästhesiepflege	Nein	Nein	1.1	1.1	0	1.1	unvorstellbar.
81	54	weiblich	28	Diplomierte/r Experte/Expertin Anästhesiepflege	Nein	Ja	1.1	1.1	0	1.1	Befremdlich
82	45	männlich	15	Diplomierte/r Experte/Expertin Anästhesiepflege	Nein	Nein	4	4	0	4	unsicher und Blindfluggefühl.
83	56	männlich	29	Oberarzt/Oberärztin oder Leitende/r Arzt/Ärztin	Nein	Nein	1.1	1.1	0	1.1	Mehr Stress,
83	56	männlich	29	Oberarzt/Oberärztin oder Leitende/r Arzt/Ärztin	Nein	Nein	2.1	2.1	0	2.1	mehr Aufmerksamkeit visuell auf dem Monitor.
84	29	männlich	1	Assistenzarzt/Assistenzärztin im 1. - 2. Jahr	Nein	Nein	2.2	2.2	0	2.2	Ich denke die akustische Wahrnehmung als zusätzliches Sinnesorgan ist extrem wichtig, dennoch am ehesten mit auffälliger farblicher Beleuchtung (rot/gelb/grün)
85	27	männlich	3.5 Jahre	Diplomierte/r Experte/Expertin Anästhesiepflege	Nein	Ja	1.2	1.2	0	1.2	sehr ruhig, Allerdings auch entspannend für den Geist.
85	27	männlich	3.5 Jahre	Diplomierte/r Experte/Expertin Anästhesiepflege	Nein	Ja	4	4	0	4	mögliches verpassen von gesundheitlichen Schäden für den Pat.
86	23	männlich	0.5	AnästhesiepflegerIn in Ausbildung	Nein	Nein	2.2	2.2	0	2.2	Zu Ruhig, ich denke ein Alarm zum richtigen Zeitpunkt der ein Handeln erfordert, schärft das Bewusstsein und führt gezwungenermassen und unbewusst zur Durchführung eines Reassessments. Durchgehen des ABCDE`s folgt meinermeinung nach instinktiv auf einen Alarm.
87	33	weiblich	8	Diplomierte/r Experte/Expertin Anästhesiepflege	Ja	Nein	1.1	1.1	0	1.1	Ruhig
87	33	weiblich	8	Diplomierte/r Experte/Expertin Anästhesiepflege	Ja	Nein	4	4	0	4	und gefährlich.
87	33	weiblich	8	Diplomierte/r Experte/Expertin Anästhesiepflege	Ja	Nein	2.2	4	-1.8	4	Es braucht akustische Signale um Risiken zu erkennen.
88	53	männlich	23	Oberarzt/Oberärztin oder Leitende/r Arzt/Ärztin	Nein	Nein	3	3	0	3	Vibrationsalarm mit Uhr zum Beispiel ?? Hohe Aufmerksamkeit kleine Schocks (Scherz)
89	25	männlich	0	Assistenzarzt/Assistenzärztin im 1. - 2. Jahr	Nein	Ja	1.1	1.1	0	1.1	Komisch, fast schon unvorstellbar.
90	47	männlich	17 Jahre	Oberarzt/Oberärztin oder Leitende/r Arzt/Ärztin	Nein	Ja	1.2	1.2	0	1.2	Still
										STATEMENT	CODE	N	%
										Unsicherheit und Stress	1.1	49	39.5161
										Erleichterung und Ruhe	1.2	29	23.3871
										Erhöhter Arbeitsaufwand	2.1	8	6.45161
										Verlust eines zentralen Sinnes	2.2	16	12.9032
										Alternative Lösungen	3	4	3.22581
										Patientenrisiko	4	18	14.5161
											SUM	124	100
											Übereinstimmung
											91.9355

## Sheet: Postphase Sounds Studie
Bitte geben Sie Ihre Teilnehmernummer an:	Bitte geben Sie Ihr Alter an (in Jahren):	Bitte geben Sie Ihr Geschlecht an:	Bitte geben Sie Ihre Berufserfahrung im Bereich der Anästhesie an (in Jahren):	Bitte geben Sie Ihren Beruf an:	Wie fühlen Sie Sich mit den aktuellen Alarmtönen?	Was würden Sie ändern (und warum)?	Was würden Sie NICHT ändern (und warum)?	Was erwarten Sie von den Alarmtönen?	Wie stellen Sie sich einen Operationssaal ohne Alarmtöne vor?
2	28	1	4	2	Hören sich für mich zu gleich an, schwer zu differenzieren	niedrige Priorität weniger oft wiederholung,	Mittlerer Ton kann so bleiben. Nicht zu viel nicht zu wenig	Niedriger Ton ist eher störend. Wichtige Alarme sollen herausstechen.	nicht gut. Alarme helfen zu realisieren, wenn man gerade z.b Verordnungen macht oder am Pat. selbst arbeitet
						Wichtige alarme mehr in vordergrund		Mittlere lediglich informieren
3	41	1	14	6	ich muss mich bei niedriger und mittlerer Priorität viel mehr konzentrieren.	Bei niedriger und mittlerer Priorität könnte man mit der Frequenz spielen beispielsweise um den Unterschied noch etwas hervorzuheben. Vielleicht habe ich auch ein "individuelles" Problem.	Der Alarm mit der höchsten Priorität soll so "schrill" bleiben für eine maximale Awareness	adäquate Awareness,	ruhige, angenehme Arbeitsatmosphäre, vorausgesetzt die Chirurgen/andere Stakeholders sind dann auch entsprechend ruhig :-).
					Für die Patienten sind die neuen Alarmtöne sicherlich sehr viel angenehmer und weniger aufschreckend.			Patientensicherheit.	Bei kritischen Patienten wo viel gearbeitet werden muss seitens Anästhesie, z.B. Massentransfusion, sicherlich erschwert realisierbar, da man visuell abgelenkt ist.
								Sie sollten anpassbar sein auf den individuellen Patienten
4	32	1	5	4	gut zu unterscheiden	müsste ich in praktischer Erfahrung beurteilen, aktuell angenehm zu hören, gut zu unterscheiden. Ob in Kombination mit anderen Geräuschen in der Praxis gut zu hören aktuell im ruhigen Raum schwer zu sagen	die verschiedenen Prioritätsstufen- wichtig im Alltag	die Priorität ohne direkten Blick auf den Monitor einschätzen zu können.	seltsam und unpassend
								Aufmerksamkeit erregen und
								abgrenzbar zu sein vom Hintergrund
								aber dennoch möglichst angenehm für die tägliche Arbeit damit
5	38	2	12	6	Viel entspanntere Akustik. Ich habe über die Zeit deutlich weniger Unruhe und Ermüding.	Der Alarmton mittlerer Intensität ist zu diskret. Ich reagiere wohl verspätet darauf im Vergleich zum alten Ton.	Der Grundklang ist sehr viel angenehmer, da nicht mehr so schrill.	Müssen nicht so schrill sein, dass sie Stress erzeugen.	Extrem ungewohnt. Meistens wird das Fehlen von Tönen als inadäquates Monitoring durch mich gedeutet.
								Die entsprechende Bedeutung des Tones und dessen Konsequenzen sind wichtig.
6	58	1		3	Besser als alte alarme. Schnelle Gewöhnung.	Alarnton hohe Priorität nervt, könnte angenehm gestaltet werden.	Niedriege priorität sehr angenehm, aber trotzdem handlungsaktivierend	Die Kunst ist es Aufmerksamkeit zu erregen die zur entsprechenden Handlunglung führt	Kann ich nicht. Alarm töne ermöglichen multi tasking ohne Patienten zu gefährden (dokumentiert und Anästhesie Führung)
					Gute Wahrnehmung auch in lauter Umgebung.			und der alarm ton doch angenehm ist.
7	34	1	3	4	Gut.	–	–	Dass sie meine Aufmerksamkeit erregen,	Bei hoher Arbeitslast könnten Veränderungen der Vitalparameter zu spät erkannt werden
								dass ich sie auch in hektischen Situationen höre.	das könnte Patienten gefährden und wäre nicht ideal.
9	59	1	25	2	Angenehm	Nichts	Tonhöhe, mich nicht stressig macht durch Tonhöhe	Erwecken meine Aufmerksamkeit	Ruhig
10	42	1	18	2	Zwischen niederiger und mittlerer Alarmstufe ist fast kein Unterschied zu merken.	Nicht die Lautstärke sondern die Frequenz bei der niedrigen Alarmstufe	Die Lautstärke von hoher Stufe soll höher bleiben.	Das ich ohne auf den Bildschirm zu schauen weiss, ob welche Stufe es ist.	gefährlich:-)
11	35	2	7	6	Gut, etwas angenehmer als die alten Töne	Nichts	Momentan würd ichs so lassen	Aufmerksamkeit erregen für mittlere und hohe Priorität	Friedlich
									aber gefährlich für den Patient
14	44	2	13	6	Gut, bekannt	Alarmtöne mit niedrigerer Priorität reduzieren	Alarme mit hoher Priorität	Priorität und Ursache hörbar	gar nicht
16	30	2	4	4	Sie sind angenhemer. Sie stressen mich nicht so sehr wie die anderen.	Niedrige Priorität hört man ab und zu wenig. Aber vielleicht muss man dies nicht zwingend ändern.	Das Fading des Tones.	Sie sollten mir Informationen geben die mich Aufmerksam machen.	Nein.
17	36	1		6	Beschissen.	Die Töne.	---	Dass sie die Aufmerksamkeit erwecken. Die neuen Alarmtöne tuen dies nicht.	Kann ich mir nicht vorstellen.
18	36	2	5	5	Rasch umgewöhnt, sehr angenehm aber trotzdem informativ; erinnert an Töne in Flugzeug ("fasten your seatbelts")	Nichts	Nichts	Auf Probleme hinweisen,	Muss man huere oft auf den Bildschirm schauen
								dabei kein unnötiger Stress generieren
20	28	2	0	3	Gut, die Umstellungsphase war etwas "gewöhnungsbedürftig", vA medium Priority. Ansonsten fühle ich mich gut, der medium Prio Alarm ist auch in Ordnung mittlerweile	Nichts aktuell von den Tönen,	High Priority weiterhin sehr markant, das ist auch wichtig!	Aufmerksam machen auf ein aktuelles Problem, "Awareness" für Veränderung eine sggf steady states schaffen	Extrem angespannt seitens Anästhesie (wenn es keine gibt) - wenn einfach nichts alarmiert, ist die Lage entspannt und im Steady state kontrolliert
						ggf.-"Trigger": zB wenn NMT rausgenommen wird, finde ich keinen Alarm notwendig.
						Extrem spannend wäre generell die Möglichkeit "Nutzerprofile" anzulegen - einerseits vom Layout des Monitors, andererseits mit ggf. Präferenzen was Alarmtöne angeht (vill. mit Badge einloggen?)
21	30	2	2.5	4	Ich finde den mittleren Alarm viel zu wenig aufweckend. Vor allem für zum Teil schon echt pathologische Werte (z.B. starke Hypotonie)	mittlerer Alarmton wieder penetranter	generell einfach so wenig Veränderung wie möglich	mich auf Probleme hinzuweisen	gefährlich
22	38	1	10	6	eher schrill, sonst ähnlich wie zuvor	-	individuell, mir nicht angenehm, am Anfang der Ausbildung aber vielleicht hilfreich	Aufmerksamkeit auf den Monitor und dann auf den Patienten lenken	bekannt aus der Neuroradiologie (früher), auch möglich, benötigt erhöhte Aufmerksamkeit
23	33	2	1	3	Zufrieden, sind ok	-	Hohe Priorität sollte so bleiben	Zu verstehen wie schnell ich reagieren muss, Unterscheidung der Prioritäten	Blöd und gefährlich
24	31	2	4	4	Angenehmer anzuhören,	Nichts	Auf keinen fall pitch-unterschied verändern, dh wichtig und unwichtig	Dass man sie wahrnehmen kann, sie sich abheben,	Auge reich nicht aus, es bräuchte einen zweiten Sinn. Für mich undenkbar.
					va hoch und mittlere priorität stressen weniger			differenzierbar nach priorität,
								bei bielen alarmen kein zusätzlicher stress durch die alarmtöne
25	42	2	10	6	Besser als die alten	Ich würde evt. nicht nur die Tonhöhe,	Die Frequenz und Tonhöhe der hohen Priorität (erregt genug Aufmerksamkeit)	Mich motivieren auf den Monitor zu schauen	Angenehm
						sondern auch die Frequenz ändern			jedoch gefährlicher
26	32	1	2.5	2	Besser als die Alten, die alten Töne waren sehr aggressiv , jetzt höre ich kein nachklingen im Ohr wenn ich zuhause bin	Bessere Unterscheidbarkeit zwischen Alarm niedrig und mittel	Sanfte, angenehm klingender ton ist super	Aufmerksamkeit erregen,	Geht nicht, ist nicht machbar
								Unterschiede zwischen Priorität erhören,
								Angenehm zum hören
27	52	1	25	2	Nur auditiv ohne visuell schwierig	Technischer Alarm und mittlere Priorität grösserer Unterschrift	Unterschiedliche Abspielfrequenz (hohe prio hoche frequenz, mittlere prio milere frequenz ...)	Nicht zu penetrant hoch	Wirds nichts geben
28	30	2	2.5	2	Mittlere Allarm tohn macht mich zu wenig aufmerksam	Mittlere allarmton stärker	nichts	nichts	unmöglich
29	40	2	13	6	prinzipiell zufrieden, klare Priorisierung der Alarme ist erkennbar	Apnoe-Alarm bei Einleitung als hohe Alarm-Priorisierung herabstufen auf mittlere Prioisierung	übrige Alarme sollten so bleiben	klare Priorisierung	unsicher
31	57	2	13	2	Sehr angenehm	Nichts	So ist es gut	Meine Aufmerksamkeit zu erwecken	Das geht nicht.
32	40	1	12	6	Unterscheidbarkeit nicht gegeben besonders zwischen niedrige und mittlere Priorität,	Intervalunterschied zwischen niedriger und mittleren Priorität erhöhen um Unterscheidbarkeit zu erhöhen	Qualität der soundscape angenehm, die Patienten fühlen sich nicht so gestört durch Alarme wegen angenehmer soundscape	Aufmerksam machen auf abnormale vital Parametern so das man blick und Aufmerksamkeit auf Monitor richtet	Ruhig
					angenehme soundscape				aber eigentlich will ich Alarme denn sie haben einen sinn.
33	34	1	11	2	Mittlere und niedrige Priorität voneinander zu unterscheiden ist etwas schwierig			Volle Aufmerksamkeit	Garnicht gut. Es braucht Alarme
34	32	2	8	2	Sie sind im Alltag angenehmer zu hören und nicht mehr so prägnant/nervig hoch.	Der Unterschied zwischen low & medium Priority ist sehr schwer zu unterscheiden. Allenfalls kann hier noch etwas verändert werden.	DIe Länge der Töne. Diese sind sehr angenehm.	Gute Unterscheidung der Prioritäten, low-medium-high	sehr angenehm ruhig
									und ungewohnt!
35	34	2	4	2	Es ist teiweise schwierig die mittlere priorität direkt zu erkennen	Mittlere prio und niedrige prio unterschiedlicher machen. Sind zu ähnlich	Hohe priorität ist angemessen. Generell lautstärke ist gut gewählt	Hinweise zu grenzen. Unterscheidung zwischen niedrig und mittlere prio	Schlecht
36	29	2	1	3	Sehr bequem.	Nichts.	3 Stufe	Die Aufmerksamkeit zu erregen.	Unmögliche Situation, vielleicht Kaos.
						Vielleicht könten die Alarmtönen bequemer für die Patienten sein.
37	40	1	5	4	Gut	niedrig und mittlerer Priorität mehr voneinander unterscheiden;	Die hohe Priorität ändern, die ist sehr gut	Aufmerksam gemacht werden auf potentiell drohende Situationen	Sehr schön
39	29	1	2	1	Grundsätlich in Ordnung	Mittlere Ton, ähnelt zu stark an Rufton für Flugzeugpersonal	Niedrige Ton ist ok / hohe Prio Ton könnte lauter sein	Aufmerksamkeit erregen	Unvollständig
					aber mittlere Ton ist etwas irritierend da es sich anhört wie im Flugzeug.
40	31	1	1.5	3	Ganz okay.	Nur zwei Töne, dringend und weniger dringend.	Nicht dringlichere Töne installieren.	Eine klare Aussage.	Wie Himmel auf Erden.
41	47	2	18	6	Kann mittlere und niedrige Stufe gar nicht unterscheiden	Klarere Differenzierung.	Zu den alten zurück gehen.	Klare Info was los ist.	Differenziert. Nicht erschreckend. Aber klar andeutend, wo das Problem liegt.
						Zum Beispiel mehr mit der Frequenz der Alarmierung arbeiten.
43	31	1	9	2	Gut	Blauer und gelber Alarmton sehr ähnlich.	Die Tonlage von den Alarme.	Meine Aufmerksamkeit bei roten Alarm.	Sehr still und ungewohnt.
44	32	2	2	3	Gut,	Vllt die Frequenz vom mittleren Pio Alarm erhöhen (zu ähnlich zum low Prio Alarm)		Aufmerksamkeit auf Abnorme Vitalparameter lenke, auch und besonders wenn man auf etwas anderes fokussiert ist.	Nicht, m.E. insgesamt unsicherer.
					bis auf die Erkennbarkeit des mittleren Prio Alarms				Obwohl die Headset Alarm Option vllt eine ganz gute Alternative ist.
45	31	2	1	3	Erfüllen die Funktion	Lautstärke	Ton, Klang	Unterscheidung unter anderen Tönen	Hektisch,
									da nonstop visuelle Kontrolle notwendig
46	44	2	15	6	Gut	Einfacheres quitieren des alarmtones	=	Sollen aufmerksam machen	Es fehlt was
47	62	2	30	6	weniger aggressiv	Gewöhnungszeit abwarten, Unterscheidung zum Perfusoralarm verbessern	Alarmtöne auf keinen Fall leiser machen	Hinweis dass etwas nicht in Ordnung ist	unvorstellbar
48	29	1	3	4	Besser als vorher	Nichts sind gut so	Der sanftere Tonbeginn, das sanftere Tonende	Stressreduktion durch angenehmere Alarmtöne	Tödlich
49	28	2	1	3	Gut		Niedrige Alarmstufe so sanft belassen	Ruhigere Athmosphäre	Angespannt
50	41	1	8	6	Die Töne werden nicht gut wahrgenommen, dadurch entsteht mehr Unsicherheit	Kürzere Intervalle zwischen den Tönen,		Dass man sie schnell erkennt,	Macht mehr Stress,
						prägnantere Töne		sowie auch die Prioritätsstufe schnell erkannt wird	da man mehr auf die Monitore schauen muss um alles zuerkennen.
									Verpasst schneller relevantes
52	51	1	17	2	Für mich macht die Priorität des Alarmsarms keine Unterschiede denn ich schaue bei alarm zeitnah auf den monitor; ich bemuhe mich nicht die Priorität zu unterscheiden	Ich brauche eigentlich nur zwei Alarme rm Prioritäten, technischer Alarme (niedrige prio) ist unötig	Nur noch zwei Alarme rm Prioritäten	Das sie mich alamieren	Das braucht aufgewecktes personal da viel zeit auf den Monitor geschaut werden muss; ich denke man braucht Alarme; zu viele Alarme macht das Personal faul
53	29	1	2	3	Die neuen Töne stören mich mehr und klingen teilweise so wie in einem Flugzeug	Die alten alarmtöne, ich assoziiere die neuen töne mit den signalen im flugzeug.		Das sie in wichtigen Situationen die Aufmerksamkeit erregen.	Seltsam und ein gewohntes geräusch würde fehlen.
						Teilweise fanden die Patientin den Ton unangenehm und fragten, ob das die ganze Zeit zu hören sei.		Das man nicht immer auf den Monitor schauen muss, um wichtige Veränderungen wahrzunehmen.
54	34	2	7	5	Sind eher nerviger als die alten.	Das Fehlalarme minimiert werden, z.b. Apnoe alarm obwohl normal beatmet wurde.
					Erfüllen jedoch dadurch ihren zweck
55	34	2	4	2	Ich habe mich langsam daran gewöhnt.	Schneller mal einen lauteren Ton machen, wenn die Vitalparameter von den Grenzen abweichen.	Die leisen Töne bei nicht Patient bezogenen Alarmen. z.B. wenn der Pat. nicht mit dem Namen aufgenommen wurde.	Das ich schnell auf etwas aufmerksam gemacht werde.	Gefährlich!
56	38	2	10	6	gut, niedrige Priorität ist weniger nervig	nichts spezielles	nichts	hörbar,	leise
								aufmerksamkeit erregend,
								nicht ermüdend
57	39	1	12	2	ruhig und ausgelassen	nur 2 verschiedene Alarmtöne würden reichen, da ich sowieso visuell schauen muss	die Lautstärke und diesen ruhigen Ton	ich muss nur hören, ob sich Werte ändern, nach dem Ton muss ich schauen was sich ändert	ruhig
58	34	2	6	5	Verglichen mit den alten Tönen, sind die mittleren Prioritäten angenehmer. Es ist besser.	Niedrige Prioritäten, könnte man eventuell deaktivieren. (Es ist zuviel bei technischen Alarmen)	Fällt mir nichts ein	Das sie mich aufmerksam machen und meinen Blick zum Monitor ziehen.	Mit VR Brille möglich. Aber sonst eher schwierig... Vielleicht Warn-Stimmen initialisieren.
59	28	1	1.5	3	gestresst, da sehr hochfrequent	sanfterer Klang	die unterschiedlichen Prioritäten der Alarme	Aufmerksamkeit erregen	leise und entspannter,
								sowie erste Information über deren Prioriät	jedoch mit Angst vor Informationsverlust
60	30	2	5	2	Für mich sind sie etwas zu dezent vor allem die Unterscheidung niedrige und mittlere Priorität	Mittlere und niedrigere Priorität besser unterscheiden		Das sie mich in jeder Situation aufmerksam machen	Ruhiger
									jedoch bei hecktischen Situationen mit viel Arbeiten gleichzeitig unrealistisch
61	45	2	12	2	Der einzige der was taugt ist der mit der hohen Priorität.	Alarmtöne müssen prägnant sein, damit man sie von anderen Geräuschen unterscheiden kann. Sie müssen sich abheben und nicht angenehm sein	die Reihenfolge der Alarme	das er prägnant ist	Wenn man Todesfälle haben möchte, dann ja. Ohne Alarmtöne würde man nichts mitbekommen
					Der Rest sind für mich keine Alarmtöne
62	41	1	6	5	Finde sie gut,	Der hohe Alarm	Nichts	Laut genug dass man sie hört, aber sollen nicht alles übertönen.	Sehr stressig,
					der hohe Alarm zu alarmierend. Bei wachen Patienten.				kein Fokus weil man ständig auf den Monitor schauen müsste.
									Kann ich mir nicht vorstellen.
63	39	1	4	4	Initial war es eine Umstellung, mittlerweile hat man sich daran gewöhnt, funktioniert gut	Keine	Den niedrigen Alarm nicht noch leiser/ tiefer stellen.	Dass sie einen dazu bringen, auf den Monitor zu schauen,	Insgesamt braucht es mehr eigene Konzentration / Aufmerksamkeit und Disziplin. Keine chaotische Situation
								ggf auch weiterführende Informationen
64	32	1	3	4	Angenehm, man hat sich schnell gewohnt (am Anfang davon geträumt)	Momentan nichts	Nichts	Dass sie Aufmerksamkeit erregen sollten	Als sehr gefährlich
65	32	1	5	5	Alarm der hohen Priorität empfinde ich als sehr funktionell und hilfreich, lässt mich Aufmerksamkeit schenken, stresst jedoch nicht zu viel.	Alarm der niedrigen Stufe überdenken -> Frequenz finde ich gut damit kein "Daueralarm" vorliegt, j	Unterschied in der Frequenz der Alarmprioritäten	Aufmerksamkeit mit Notwendigkeit des Quittierens der Alarmtöne,	Schwierig.
					Den Alarm der niedrigen Priorität empfinde ich als nicht hilfreich, zu grosser Gewohnheitsfaktor, wird vielfach ignoriert und nicht quittiert -> empfinde ich als unnötig.	jedoch könnte der Ton lauter sein / aufmerksamer machen		kein Auslösen von Stress
66	37	1	9	6	Find ich gut	Bessere unterscheidung zwischen tief und mittlere	High prio alarmist super	Sie sollen mich aufmerksam machen,	Ruhiger aber nicht still;
								wie dringend ich etwas ändern muss	anstrengend da ich dann kontinuierlich den Bildschirm anschauen muss
67	30	1	1	3	Ich merke einen Unterschied zu vorher wenn ich drüber nachdenke wies vorher war. Das heisst die Tonerkennung hat sich kaum geändert aber die Ausführung ist viel angenehmer.	Fällt mir nichts ein.	Die Lautstärke und die Weichheit vom Ton sind sehr gut getroffen. Ich finde es gut dass sie im Verlauf lauter werden wenn nicht quittiert.	Dass ich im angemessenen Mass alamiert werde.	Anstrengender. Man wird schneller müde und muss viel mehr mit voller Aufmerksamkeit beachten.
									Mit Alarm kann man diesen Teil abgeben.
68	28	2	1.5	3	Zufriedener als mit den alten, sind angenehmer zu hören	Die tiefste Dringlichkeitsstufe könnte noch weniger oft tönen, da es sich eher um "Probleme" die erst innerhalb von Minuten zu lösen wären handelt.	Die dringlichere Töne (1./2. Priorität) können meiner Meinung nach nicht noch "leiser"/weniger auffällig sein, da sonst langsam gar nicht mehr zu hören wären.	In einem geeigneten Mass aufmerksam gemacht zu werden, das heisst: schnell/"erschreckend" bei richtig gefährlichen Situationen wo eine schnelle Antwort nötig ist,	Wäre wahrscheinlich etwas utopisch,
								und gleichzeitig nicht unnötig schnell abgelenkt zu werden bei Situationen die keine schnelle Antwort brauchen (zB Pat. nicht aufgenommen, Monitor nicht angeschlossen, ...)	aber eine weitere Vertiefung/Forschung mit neuen Weisen die Alarmen darzustellen (zB taktile/visuelle) wäre sicher empfehlenswert, um es vielleicht in mehr oder weniger nahe Zukunft zu erreichen. Es wäre sicher gewünscht.
68	30	1	4	4	Gut, ausser mit dem Ton der niedrigen Priorität	Ton der niedrigen Priorität	Mittlere und hohe Priorität	Aufmerksamkeit erregen, warnen, zu einer Handlung motivieren	Via rein visuelle Alarme, aber nur wenn andere optische Reize noch stärker eingedämmt würden, und es ein zentrales 'Panel' mit allen relevanten Werten (Monitor UND Beatmung UND z.B. NIRS UND Swan Gantz) gäbe. Quasi wirklich alles in einem Blickfeld, inkl. Blutsugi und DK–Beutel etc.
69	30	1	3	4	- deutlich angenehmer als die alten Töne	– mittlere Alarmstufe hebt sich (zu) wenig ab	Nicht schneller (hektischer)	Aufmerksamkeit erregen,	Sicherheitsrisiko, da eine zweite Art der Wahrnehmung für kritische Situationen fehlt
								bereits erste Informationen liefern,
								nicht übermässig Stress ausüben
70	47	2	17	6	Sehr gut.	Low und Medium Priority sind schwierig auseinander zu halten.	Modulation ist gut. High Priority Alarm ist gut.	Akustische Information über Grenzwertüberschreitung der Vitalparameter.	So wie sie sind.
71	45	2	16	6	Niedrige und mittlere Priorität kann man kaum unterscheiden			Nur relevante Alarme, keine Artefakte	Je kritischer die Situation, desto weniger Alarme
73	31	2	1.5	4	Ich kenne die alten und mag diese lieber.	Ich würde die alten behalten.	Die Frequenz der Ton Wiederholung war gut. Dies würde ich beibehalten.	Idealerweise dass es keine falsch positven/negativen Alarme gibt.	Unvorstellbar.
75	34	2	7	5	Erregen angemessene Aufmerksamkeit	nichts	Drei Prioritätsstufen	Aufmerksamkeit	Mit habptischen und visoellen Alarmen
77	58	2	35	2	Es stresst mich sehr. Dies wurde durch die Alarmton-Umstellung leider nicht besser. Es stresst mich genau so.	Keine Töne würde ich bevorzugen.	Wenn ein Patient nicht monitorisiert ist und das Gerät dennoch alarmiert - dies würde ich unbedingt abschalten.	Keine Vorstellung.	Für mich sehr denkbar mit vollem Fokus auf Patient und Monitor.
78	27	1	6	2	Teilweise nicht gut differenzierbar	Die bestehenden Töne, vor der Änderung belassen. 1. Gewohnheitsfaktor 2. deutliche Erkennung der Dringlichkeit	Alten Ton belassen. Gewohnheitsfaktor. Bei neuen Ton eher schwierigeres Erkennen der Dringlichkeit	Muss differenzierbar sein	Gefährlich. Alarmtöne dürfen nicht ausgeschaltet werden.
79	36	2	9	6				Lenken Aufmerksamkeit auf Bildschirm
81	54	1	28	2	GUT	Bessere Unterscheidung der Frequenzen		Bessere Differenzierung der Tonhöhe und Länge	Hoch Fahrlässig
82	45	2	14	2	Sicher	Angenehmeren sound	Lautstärke	Mich zu warnen	Langweilig und gefährlich
83	56	2	31	6	Sind OK. Ich kann sie unterscheiden und sie bringen mich dazu, meinen Fokus zu wechseln.	Bei Low Prio Alarm sind die Pausen seeeehr lang.	Tonhöhen	Zwang zum Fokuswechsel. Erhöhen des Dranges, etwas zu tun.	Still,
						High Prio könnte etwas "spektakulärer" sein.			unangenehm. Erinnert an Walti Weder (unangenehm) oder Valavanis!
84	30	2	1	3	Ich finde die neuen Töne angenehmen,	Vor allem den mittleren Ton penetranter gestalten. Zudem auch bei bspw. zu niedrigen Blutdruckwerten den Ton der höchsten Priorität wiedergeben	Den Ton mit der niedrigsten Priorität finde ich gut	Sie sollen meine Aufmerksamkeit bei anderen Tätigkeiten erregen und	Es würde den Alltag deutlich erschweren da man häufiger eine visuelle Kontrolle der Vitalparameter tätigen müsste und sich somit ggf. nicht voll und ganz auf andere Aufgaben konzentrieren kann
					jedoch finde ich, dass sie in hektischen Situationen oft untergehen			mich idealerweise auf Anhieb in der Dringlichkeit einer Handlung differenzieren lassen können
85	28	2	4	2	Ich fühle mich damit weniger gestresst.	Niedrige und mittlere Priorität sind anfangs schwieriger voneinander zu unterscheiden	Ton der mittleren und hohen Priorität.	Gezielt die Priorität akkustisch aufzunehmen	Ungewohnt, komisch
86	24	2	1	1	Ruhiger, angenehmer	TechnischerAlarm minim lauter.	Die Töne an und für sich sind angenehm, würde diese so belassen.	Aufmerksamkeit erregend.	Dem Problem immer hinterher, Ermüdende Atmosphäre
87	33	1	8	2	Mittlere Alarmton erinnert eher an "fasten your seatbelt" im Flugzeug anstatt an einen Alarm. Niedriger Alarmton überhört man manchmal oder viel später - dieser ist jedoch nicht so von Bedeutung und deshalb gut so	eventuell den Ton für den mittlerem Alarm nochmals ändern.	Niedriger und hoher Alarmton sind gut und erfüllen genau das was sie erfüllen sollen ohne zu viel Stress zu erzeugen (der vorige hohe Alarmton war sehr penetrant und hat zusätzlich Stress erzeugt - jetzt deutlich besser)	Das sie ihren Zweck erfüllen und nicht zusätzlich mehr Stress erzeugen	Leise
									und gefährlich weil wichtige Informationen verloren gehen und Gefahren übersehen werden könnten
88	54	2	23	6	anfangs ungewohnt, nach einer Zeit aber immer besser und sicherer	mittlerer Alarmstufe besser abheben. Der Unterscheid nicht so gut abgegrenzt zu unterem Alarm	Die zusätzliche Ruhe, die eingekehrt ist.	Aufmerksamkeit	schwierig, Kann aber nur schwer auf Kingeltöne verzichten.
								wenn erforderlich ohne zu stressen oder Patienten:innen zu verunsichern	evtl durch Vibration oder visuelle Reize.
89	25	2	0	3	Gut	Bei dem mittleren Signalton würde ich noch die Frequenz ein wenig erhöhen.	Die Frequenz der Töne würde ich nicht weiter senken; eher noch erhöhen.	Dass man sofort darauf aufmerksam wird	Das würde Patientengefährdung darstellen denke ich; Die Alarmtöne halte ich für essentiell um auch bei langen Operationen fokussiert zu bleiben.
								und dass man auch zu einem gewissen Grad noch Informationen erhält zum Problem, das den Alarm auslöst.
90	47	2	21	6	Gut	Aktuell nichts	Die Konfiguration der Töne mit leichtem (De)Crescendo	Informationen in Ton	Gefährlich
		weiblich	1	34	44.1558
		männlich	2	43	55.8442
				77
		AnästhesiepflegerIn in Ausbildung	1	2	2.5974
		Diplomierte/r Experte/Expertin Anästhesiepflege	2	22	28.5714
		Assistenzarzt/Assistenzärztin im 1. - 2. Jahr	3	14	18.1818
		Assistenzarzt/Assistenzärztin im 3. - 5. Jahr	4	12	15.5844
		Assistenzarzt/Assistenzärztin im > 5. Jahr	5	6	7.79221
		Oberarzt/Oberärztin oder Leitende/r Arzt/Ärztin	6	21	27.2727
				77

## Sheet: Wie fühlen sie sich post
Bitte geben Sie Ihre Teilnehmernummer an:	Bitte geben Sie Ihr Alter an (in Jahren):	Bitte geben Sie Ihr Geschlecht an:	Bitte geben Sie Ihre Berufserfahrung im Bereich der Anästhesie an (in Jahren):	Bitte geben Sie Ihren Beruf an:	Stefanie	Tadzio	Übereinstimmung (wenn 0 = Übereinstimmung)	Greta/Consensus	Wie fühlen Sie Sich mit den aktuellen Alarmtönen?
2	28	weiblich	4	Diplomierte/r Experte/Expertin Anästhesiepflege	3.2	3.2	0	3.2	Hören sich für mich zu gleich an, schwer zu differenzieren
3	41	weiblich	14	Oberarzt/Oberärztin oder Leitende/r Arzt/Ärztin	3.2	3.2	0	3.2	ich muss mich bei niedriger und mittlerer Priorität viel mehr konzentrieren.
3	41	weiblich	14	Oberarzt/Oberärztin oder Leitende/r Arzt/Ärztin	4.1	4.1	0	4.1	Für die Patienten sind die neuen Alarmtöne sicherlich sehr viel angenehmer und weniger aufschreckend.
4	32	weiblich	5	Assistenzarzt/Assistenzärztin im 3. - 5. Jahr	3.1	3.1	0	3.1	gut zu unterscheiden
5	38	männlich	12	Oberarzt/Oberärztin oder Leitende/r Arzt/Ärztin	2.1	1.1	1	1.1	Viel entspanntere Akustik. Ich habe über die Zeit deutlich weniger Unruhe und Ermüding.
6	58	weiblich	7 Monate	Assistenzarzt/Assistenzärztin im 1. - 2. Jahr	1.1	1.1	0	1.1	Besser als alte alarme. Schnelle Gewöhnung.
6	58	weiblich	7 Monate	Assistenzarzt/Assistenzärztin im 1. - 2. Jahr	3.1	3.1	0	3.1	Gute Wahrnehmung auch in lauter Umgebung.
7	34	weiblich	3	Assistenzarzt/Assistenzärztin im 3. - 5. Jahr	1.1	1.1	0	1.1	Gut.
9	59	weiblich	25	Diplomierte/r Experte/Expertin Anästhesiepflege	1.1	1.1	0	1.1	Angenehm
10	42	weiblich	18	Diplomierte/r Experte/Expertin Anästhesiepflege	3.2	3.2	0	3.2	Zwischen niederiger und mittlerer Alarmstufe ist fast kein Unterschied zu merken.
11	35	männlich	7	Oberarzt/Oberärztin oder Leitende/r Arzt/Ärztin	1.1	1.1	0	1.1	Gut, etwas angenehmer als die alten Töne
14	44	männlich	13	Oberarzt/Oberärztin oder Leitende/r Arzt/Ärztin	1.2	1.1	1.1	1.1	Gut, bekannt
16	30	männlich	4	Assistenzarzt/Assistenzärztin im 3. - 5. Jahr	1.1	1.1	0	1.1	Sie sind angenhemer. Sie stressen mich nicht so sehr wie die anderen.
17	36	weiblich		Oberarzt/Oberärztin oder Leitende/r Arzt/Ärztin	1.3	1.3	0	1.3	Beschissen.
18	36	männlich	5	Assistenzarzt/Assistenzärztin im > 5. Jahr	3.1	3.1	0	3.1	Rasch umgewöhnt, sehr angenehm aber trotzdem informativ; erinnert an Töne in Flugzeug ("fasten your seatbelts")
20	28	männlich	0	Assistenzarzt/Assistenzärztin im 1. - 2. Jahr	1.1	1.1	0	1.1	Gut, die Umstellungsphase war etwas "gewöhnungsbedürftig", vA medium Priority. Ansonsten fühle ich mich gut, der medium Prio Alarm ist auch in Ordnung mittlerweile
21	30	männlich	2.5	Assistenzarzt/Assistenzärztin im 3. - 5. Jahr	3.2	3.2	0	3.2	Ich finde den mittleren Alarm viel zu wenig aufweckend. Vor allem für zum Teil schon echt pathologische Werte (z.B. starke Hypotonie)
22	38	weiblich	10	Oberarzt/Oberärztin oder Leitende/r Arzt/Ärztin	2.1	2.1	0	2.1	eher schrill, sonst ähnlich wie zuvor
23	33	männlich	1	Assistenzarzt/Assistenzärztin im 1. - 2. Jahr	1.1	1.1	0	1.1	Zufrieden, sind ok
24	31	männlich	4	Assistenzarzt/Assistenzärztin im 3. - 5. Jahr	1.1	1.1	0	1.1	Angenehmer anzuhören,
24	31	männlich	4	Assistenzarzt/Assistenzärztin im 3. - 5. Jahr	1.1	1.1	0	1.1	va hoch und mittlere priorität stressen weniger
25	42	männlich	10	Oberarzt/Oberärztin oder Leitende/r Arzt/Ärztin	1.1	1.1	0	1.1	Besser als die alten
26	32	weiblich	2.5	Diplomierte/r Experte/Expertin Anästhesiepflege	1.1	1.1	0	1.1	Besser als die Alten, die alten Töne waren sehr aggressiv , jetzt höre ich kein nachklingen im Ohr wenn ich zuhause bin
27	52	weiblich	25	Diplomierte/r Experte/Expertin Anästhesiepflege	3.2	3.2	0	3.2	Nur auditiv ohne visuell schwierig
28	30	männlich	2.5	Diplomierte/r Experte/Expertin Anästhesiepflege	3.2	3.2	0	3.2	Mittlere Allarm tohn macht mich zu wenig aufmerksam
29	40	männlich	13	Oberarzt/Oberärztin oder Leitende/r Arzt/Ärztin	3.1	3.1	0	3.1	prinzipiell zufrieden, klare Priorisierung der Alarme ist erkennbar
31	57	männlich	13	Diplomierte/r Experte/Expertin Anästhesiepflege	1.1	1.1	0	1.1	Sehr angenehm
32	40	weiblich	12	Oberarzt/Oberärztin oder Leitende/r Arzt/Ärztin	3.2	3.2	0	3.2	Unterscheidbarkeit nicht gegeben besonders zwischen niedrige und mittlere Priorität,
32	40	weiblich	12	Oberarzt/Oberärztin oder Leitende/r Arzt/Ärztin	2.1	1.1	1	1.1	angenehme soundscape
33	34	weiblich	11	Diplomierte/r Experte/Expertin Anästhesiepflege	3.2	3.2	0	3.2	Mittlere und niedrige Priorität voneinander zu unterscheiden ist etwas schwierig
34	32	männlich	8	Diplomierte/r Experte/Expertin Anästhesiepflege	2.1	1.1	1	1.1	Sie sind im Alltag angenehmer zu hören und nicht mehr so prägnant/nervig hoch.
35	34	männlich	4	Diplomierte/r Experte/Expertin Anästhesiepflege	3.2	3.2	0	3.2	Es ist teiweise schwierig die mittlere priorität direkt zu erkennen
36	29	männlich	1	Assistenzarzt/Assistenzärztin im 1. - 2. Jahr	1.1	1.1	0	1.1	Sehr bequem.
37	40	weiblich	5	Assistenzarzt/Assistenzärztin im 3. - 5. Jahr	1.1	1.1	0	1.1	Gut
39	29	weiblich	2	AnästhesiepflegerIn in Ausbildung	1.1	1.1	0	1.1	Grundsätlich in Ordnung
39	29	weiblich	2	AnästhesiepflegerIn in Ausbildung	3.2	3.2	0	3.2	aber mittlere Ton ist etwas irritierend da es sich anhört wie im Flugzeug.
40	31	weiblich	1.5	Assistenzarzt/Assistenzärztin im 1. - 2. Jahr	1.2	1.1	0.1	1.2	Ganz okay.
41	47	männlich	18	Oberarzt/Oberärztin oder Leitende/r Arzt/Ärztin	3.2	3.2	0	3.2	Kann mittlere und niedrige Stufe gar nicht unterscheiden
43	31	weiblich	9	Diplomierte/r Experte/Expertin Anästhesiepflege	1.1	1.1	0	1.1	Gut
44	32	männlich	2	Assistenzarzt/Assistenzärztin im 1. - 2. Jahr	1.1	1.1	0	1.1	Gut,
44	32	männlich	2	Assistenzarzt/Assistenzärztin im 1. - 2. Jahr	3.2	3.2	0	3.2	bis auf die Erkennbarkeit des mittleren Prio Alarms
45	31	männlich	1	Assistenzarzt/Assistenzärztin im 1. - 2. Jahr	3.1	3.1	0	3.1	Erfüllen die Funktion
46	44	männlich	15	Oberarzt/Oberärztin oder Leitende/r Arzt/Ärztin	1.1	1.1	0	1.1	Gut
47	62	männlich	30	Oberarzt/Oberärztin oder Leitende/r Arzt/Ärztin	2.1	1.1	1	1.1	weniger aggressiv
48	29	weiblich	3	Assistenzarzt/Assistenzärztin im 3. - 5. Jahr	1.1	1.1	0	1.1	Besser als vorher
49	28	männlich	1	Assistenzarzt/Assistenzärztin im 1. - 2. Jahr	1.1	1.1	0	1.1	Gut
50	41	weiblich	8	Oberarzt/Oberärztin oder Leitende/r Arzt/Ärztin	3.2	3.2	0	3.2	Die Töne werden nicht gut wahrgenommen, dadurch entsteht mehr Unsicherheit
52	51	weiblich	17	Diplomierte/r Experte/Expertin Anästhesiepflege	?	?	#VALUE!		Für mich macht die Priorität des Alarmsarms keine Unterschiede denn ich schaue bei alarm zeitnah auf den monitor; ich bemuhe mich nicht die Priorität zu unterscheiden
53	29	weiblich	2	Assistenzarzt/Assistenzärztin im 1. - 2. Jahr	1.3	1.3	0	1.3	Die neuen Töne stören mich mehr und klingen teilweise so wie in einem Flugzeug
54	34	männlich	7	Assistenzarzt/Assistenzärztin im > 5. Jahr	1.3	1.3	0	1.3	Sind eher nerviger als die alten.
54	34	männlich	7	Assistenzarzt/Assistenzärztin im > 5. Jahr	3.1	3.1	0	3.1	Erfüllen jedoch dadurch ihren zweck
55	34	männlich	4	Diplomierte/r Experte/Expertin Anästhesiepflege	1.2	1.2	0	1.2	Ich habe mich langsam daran gewöhnt.
56	38	männlich	10	Oberarzt/Oberärztin oder Leitende/r Arzt/Ärztin	1.1	1.1	0	1.1	gut, niedrige Priorität ist weniger nervig
57	39	weiblich	12	Diplomierte/r Experte/Expertin Anästhesiepflege	1.1	1.1	0	1.1	ruhig und ausgelassen
58	34	männlich	6	Assistenzarzt/Assistenzärztin im > 5. Jahr	1.1	1.1	0	1.1	Verglichen mit den alten Tönen, sind die mittleren Prioritäten angenehmer. Es ist besser.
59	28	weiblich	1.5	Assistenzarzt/Assistenzärztin im 1. - 2. Jahr	1.3	1.3	0	1.3	gestresst,
59	28	weiblich	1.5	Assistenzarzt/Assistenzärztin im 1. - 2. Jahr	2.1	2.1	0	2.1	da sehr hochfrequent
60	30	männlich	5	Diplomierte/r Experte/Expertin Anästhesiepflege	3.2	3.2	0	3.2	Für mich sind sie etwas zu dezent vor allem die Unterscheidung niedrige und mittlere Priorität
61	45	männlich	12	Diplomierte/r Experte/Expertin Anästhesiepflege	3.1	3.1	0	3.1	Der einzige der was taugt ist der mit der hohen Priorität.
61	45	männlich	12	Diplomierte/r Experte/Expertin Anästhesiepflege	3.2	3.2	0	3.2	Der Rest sind für mich keine Alarmtöne
62	41	weiblich	6	Assistenzarzt/Assistenzärztin im > 5. Jahr	1.1	1.1	0	1.1	Finde sie gut,
62	41	weiblich	6	Assistenzarzt/Assistenzärztin im > 5. Jahr	4.1	4.1	0	4.1	der hohe Alarm zu alarmierend. Bei wachen Patienten.
63	39	weiblich	4	Assistenzarzt/Assistenzärztin im 3. - 5. Jahr	1.1	1.1	0	1.1	Initial war es eine Umstellung, mittlerweile hat man sich daran gewöhnt, funktioniert gut
64	32	weiblich	3	Assistenzarzt/Assistenzärztin im 3. - 5. Jahr	1.1	1.1	0	1.1	Angenehm, man hat sich schnell gewohnt (am Anfang davon geträumt)
65	32	weiblich	5	Assistenzarzt/Assistenzärztin im > 5. Jahr	3.1	3.1	0	3.1	Alarm der hohen Priorität empfinde ich als sehr funktionell und hilfreich, lässt mich Aufmerksamkeit schenken, stresst jedoch nicht zu viel.
65	32	weiblich	5	Assistenzarzt/Assistenzärztin im > 5. Jahr	3.2	3.2	0	3.2	Den Alarm der niedrigen Priorität empfinde ich als nicht hilfreich, zu grosser Gewohnheitsfaktor, wird vielfach ignoriert und nicht quittiert -> empfinde ich als unnötig.
66	37	weiblich	9	Oberarzt/Oberärztin oder Leitende/r Arzt/Ärztin	1.1	1.1	0	1.1	Find ich gut
67	30	weiblich	1	Assistenzarzt/Assistenzärztin im 1. - 2. Jahr	1.1	1.1	0	1.1	Ich merke einen Unterschied zu vorher wenn ich drüber nachdenke wies vorher war.
						1.1	-1.1	1.1	Das heisst die Tonerkennung hat sich kaum geändert aber die Ausführung ist viel angenehmer.
68	28	männlich	1.5	Assistenzarzt/Assistenzärztin im 1. - 2. Jahr	1.1	1.1	0	1.1	Zufriedener als mit den alten, sind angenehmer zu hören
68	30	weiblich	4	Assistenzarzt/Assistenzärztin im 3. - 5. Jahr	1.1	1.1	0	1.1	Gut,
68	30	weiblich	4	Assistenzarzt/Assistenzärztin im 3. - 5. Jahr	1.3	1.3	0	1.3	ausser mit dem Ton der niedrigen Priorität
69	30	weiblich	3	Assistenzarzt/Assistenzärztin im 3. - 5. Jahr	1.1	1.1	0	1.1	- deutlich angenehmer als die alten Töne
70	47	männlich	17	Oberarzt/Oberärztin oder Leitende/r Arzt/Ärztin	1.1	1.1	0	1.1	Sehr gut.
71	45	männlich	16	Oberarzt/Oberärztin oder Leitende/r Arzt/Ärztin	3.2	3.2	0	3.2	Niedrige und mittlere Priorität kann man kaum unterscheiden
73	31	männlich	1.5	Assistenzarzt/Assistenzärztin im 3. - 5. Jahr	1.3	1.3	0	1.3	Ich kenne die alten und mag diese lieber.
75	34	männlich	7	Assistenzarzt/Assistenzärztin im > 5. Jahr	3.1	3.1	0	3.1	Erregen angemessene Aufmerksamkeit
77	58	männlich	35	Diplomierte/r Experte/Expertin Anästhesiepflege	1.3	1.3	0	1.3	Es stresst mich sehr. Dies wurde durch die Alarmton-Umstellung leider nicht besser. Es stresst mich genau so.
78	27	weiblich	6	Diplomierte/r Experte/Expertin Anästhesiepflege	3.2	3.2	0	3.2	Teilweise nicht gut differenzierbar
81	54	weiblich	28	Diplomierte/r Experte/Expertin Anästhesiepflege	1.1	1.1	0	1.1	GUT
82	45	männlich	14	Diplomierte/r Experte/Expertin Anästhesiepflege	3.1	1.1	2	1.1	Sicher
83	56	männlich	31	Oberarzt/Oberärztin oder Leitende/r Arzt/Ärztin	1.2	1.1	0.1	1.2	Sind OK. Ich kann sie unterscheiden und sie bringen mich dazu, meinen Fokus zu wechseln.
84	30	männlich	1	Assistenzarzt/Assistenzärztin im 1. - 2. Jahr	1.1	1.1	0	1.1	Ich finde die neuen Töne angenehmen,
84	30	männlich	1	Assistenzarzt/Assistenzärztin im 1. - 2. Jahr	3.2	3.2	0	3.2	jedoch finde ich, dass sie in hektischen Situationen oft untergehen
85	28	männlich	4	Diplomierte/r Experte/Expertin Anästhesiepflege	1.1	1.1	0	1.1	Ich fühle mich damit weniger gestresst.
86	24	männlich	1	AnästhesiepflegerIn in Ausbildung	1.1	1.1	0	1.1	Ruhiger, angenehmer
87	33	weiblich	8	Diplomierte/r Experte/Expertin Anästhesiepflege	3.2	3.2	0	3.2	Mittlere Alarmton erinnert eher an "fasten your seatbelt" im Flugzeug anstatt an einen Alarm. Niedriger Alarmton überhört man manchmal oder viel später - dieser ist jedoch nicht so von Bedeutung und deshalb gut so
88	54	männlich	23	Oberarzt/Oberärztin oder Leitende/r Arzt/Ärztin	1.1	1.1	0	1.1	anfangs ungewohnt, nach einer Zeit aber immer besser und sicherer
89	25	männlich	0	Assistenzarzt/Assistenzärztin im 1. - 2. Jahr	1.1	1.1	0	1.1	Gut
90	47	männlich	21	Oberarzt/Oberärztin oder Leitende/r Arzt/Ärztin	1.1	1.1	0	1.1	Gut
								STATEMENTS	CODE	N	%
								Positiv	1.1	46	51.6854
								Neutral	1.2	3	3.37079
								Negativ	1.3	7	7.86517
								Akustik	2.1	2	2.24719
								Häufigkeit	2.2	0	0
								Gute Funktionalität	3.1	9	10.1124
								Unzureichende Funktionalität	3.2	20	22.4719
								Patientendynamik	4.1	2	2.24719
								Teamdynamik	4.2	0	0
								Bessere Akustik	5.1	0	0
								Besseres Alarmmanagement	5.2	0	0
									SUM	89	100
									Übereinstimmung
									89.8876

## Sheet: Was würde sich ändern post
Bitte geben Sie Ihre Teilnehmernummer an:	Bitte geben Sie Ihr Alter an (in Jahren):	Bitte geben Sie Ihr Geschlecht an:	Bitte geben Sie Ihre Berufserfahrung im Bereich der Anästhesie an (in Jahren):	Bitte geben Sie Ihren Beruf an:	Stefanie	Tadzio	Übereinstimmung (wenn 0 = Übereinstimmung)	Greta/Consensus	Was würden Sie ändern (und warum)?
2	28	weiblich	4	Diplomierte/r Experte/Expertin Anästhesiepflege	2.4	2.4	0	2.4	niedrige Priorität weniger oft wiederholung,
2	28	weiblich	4	Diplomierte/r Experte/Expertin Anästhesiepflege	2.2	2.2	0	2.2	Wichtige alarme mehr in vordergrund
3	41	weiblich	14	Oberarzt/Oberärztin oder Leitende/r Arzt/Ärztin	2.2	2.2	0	2.2	Bei niedriger und mittlerer Priorität könnte man mit der Frequenz spielen beispielsweise um den Unterschied noch etwas hervorzuheben. Vielleicht habe ich auch ein "individuelles" Problem.
4	32	weiblich	5	Assistenzarzt/Assistenzärztin im 3. - 5. Jahr	1	1	0	1	müsste ich in praktischer Erfahrung beurteilen, aktuell angenehm zu hören, gut zu unterscheiden. Ob in Kombination mit anderen Geräuschen in der Praxis gut zu hören aktuell im ruhigen Raum schwer zu sagen
5	38	männlich	12	Oberarzt/Oberärztin oder Leitende/r Arzt/Ärztin	2.2	2.2	0	2.2	Der Alarmton mittlerer Intensität ist zu diskret. Ich reagiere wohl verspätet darauf im Vergleich zum alten Ton.
6	58	weiblich	7 Monate	Assistenzarzt/Assistenzärztin im 1. - 2. Jahr	4.2	4.2	0	4.2	Alarnton hohe Priorität nervt, könnte angenehm gestaltet werden.
7	34	weiblich	3	Assistenzarzt/Assistenzärztin im 3. - 5. Jahr	1	1	0	1	–
9	59	weiblich	25	Diplomierte/r Experte/Expertin Anästhesiepflege	1	1	0	1	Nichts
10	42	weiblich	18	Diplomierte/r Experte/Expertin Anästhesiepflege	2.4	2.4	0	2.4	Nicht die Lautstärke sondern die Frequenz bei der niedrigen Alarmstufe
11	35	männlich	7	Oberarzt/Oberärztin oder Leitende/r Arzt/Ärztin	1	1	0	1	Nichts
14	44	männlich	13	Oberarzt/Oberärztin oder Leitende/r Arzt/Ärztin	3.2	3.2	0	3.2	Alarmtöne mit niedrigerer Priorität reduzieren
16	30	männlich	4	Assistenzarzt/Assistenzärztin im 3. - 5. Jahr	2.2	2.2	0	2.2	Niedrige Priorität hört man ab und zu wenig. Aber vielleicht muss man dies nicht zwingend ändern.
17	36	weiblich		Oberarzt/Oberärztin oder Leitende/r Arzt/Ärztin	2.1	2.1	0	2.1	Die Töne.
18	36	männlich	5	Assistenzarzt/Assistenzärztin im > 5. Jahr	1	1	0	1	Nichts
20	28	männlich	0	Assistenzarzt/Assistenzärztin im 1. - 2. Jahr	1	1	0	1	Nichts aktuell von den Tönen,
20	28	männlich	0	Assistenzarzt/Assistenzärztin im 1. - 2. Jahr	3.2	3.2	0	3.2	ggf.-"Trigger": zB wenn NMT rausgenommen wird, finde ich keinen Alarm notwendig.
20	28	männlich	0	Assistenzarzt/Assistenzärztin im 1. - 2. Jahr	4.2	4.2	0	4.2	Extrem spannend wäre generell die Möglichkeit "Nutzerprofile" anzulegen - einerseits vom Layout des Monitors, andererseits mit ggf. Präferenzen was Alarmtöne angeht (vill. mit Badge einloggen?)
21	30	männlich	2.5	Assistenzarzt/Assistenzärztin im 3. - 5. Jahr	2.2	2.1	0.1	2.2	mittlerer Alarmton wieder penetranter
22	38	weiblich	10	Oberarzt/Oberärztin oder Leitende/r Arzt/Ärztin	1	1	0	1	-
23	33	männlich	1	Assistenzarzt/Assistenzärztin im 1. - 2. Jahr	1	1	0	1	-
24	31	männlich	4	Assistenzarzt/Assistenzärztin im 3. - 5. Jahr	1	1	0	1	Nichts
25	42	männlich	10	Oberarzt/Oberärztin oder Leitende/r Arzt/Ärztin	2.1	2.1	0	2.1	Ich würde evt. nicht nur die Tonhöhe,
25	42	männlich	10	Oberarzt/Oberärztin oder Leitende/r Arzt/Ärztin	4.2	2.1	2.1	2.1	sondern auch die Frequenz ändern
26	32	weiblich	2.5	Diplomierte/r Experte/Expertin Anästhesiepflege	2.2	2.2	0	2.2	Bessere Unterscheidbarkeit zwischen Alarm niedrig und mittel
27	52	weiblich	25	Diplomierte/r Experte/Expertin Anästhesiepflege	2.2	2.2	0	2.2	Technischer Alarm und mittlere Priorität grösserer Unterschrift
28	30	männlich	2.5	Diplomierte/r Experte/Expertin Anästhesiepflege	2.2	2.2	0	2.2	Mittlere allarmton stärker
29	40	männlich	13	Oberarzt/Oberärztin oder Leitende/r Arzt/Ärztin	3.1	3.1	0	3.1	Apnoe-Alarm bei Einleitung als hohe Alarm-Priorisierung herabstufen auf mittlere Prioisierung
31	57	männlich	13	Diplomierte/r Experte/Expertin Anästhesiepflege	1	1	0	1	Nichts
32	40	weiblich	12	Oberarzt/Oberärztin oder Leitende/r Arzt/Ärztin	2.2	2.2	0	2.2	Intervalunterschied zwischen niedriger und mittleren Priorität erhöhen um Unterscheidbarkeit zu erhöhen
33	34	weiblich	11	Diplomierte/r Experte/Expertin Anästhesiepflege	1	1	0	1	-
34	32	männlich	8	Diplomierte/r Experte/Expertin Anästhesiepflege	2.2	2.2	0	2.2	Der Unterschied zwischen low & medium Priority ist sehr schwer zu unterscheiden. Allenfalls kann hier noch etwas verändert werden.
35	34	männlich	4	Diplomierte/r Experte/Expertin Anästhesiepflege	2.2	2.2	0	2.2	Mittlere prio und niedrige prio unterschiedlicher machen. Sind zu ähnlich
36	29	männlich	1	Assistenzarzt/Assistenzärztin im 1. - 2. Jahr	1	1	0	1	Nichts.
36	29	männlich	1	Assistenzarzt/Assistenzärztin im 1. - 2. Jahr	4.1	4.1	0	4.1	Vielleicht könten die Alarmtönen bequemer für die Patienten sein.
37	40	weiblich	5	Assistenzarzt/Assistenzärztin im 3. - 5. Jahr	2.2	2.2	0	2.2	niedrig und mittlerer Priorität mehr voneinander unterscheiden;
39	29	weiblich	2	AnästhesiepflegerIn in Ausbildung	2.1	2.2	-0.1	2.1	Mittlere Ton, ähnelt zu stark an Rufton für Flugzeugpersonal
40	31	weiblich	1.5	Assistenzarzt/Assistenzärztin im 1. - 2. Jahr	3.2	3.2	0	3.2	Nur zwei Töne, dringend und weniger dringend.
41	47	männlich	18	Oberarzt/Oberärztin oder Leitende/r Arzt/Ärztin	2.2	2.2	0	2.2	Klarere Differenzierung.
41	47	männlich	18	Oberarzt/Oberärztin oder Leitende/r Arzt/Ärztin	2.4	2.4	0	2.4	Zum Beispiel mehr mit der Frequenz der Alarmierung arbeiten.
43	31	weiblich	9	Diplomierte/r Experte/Expertin Anästhesiepflege	2.2	2.2	0	2.2	Blauer und gelber Alarmton sehr ähnlich.
44	32	männlich	2	Assistenzarzt/Assistenzärztin im 1. - 2. Jahr	2.2	2.2	0	2.2	Vllt die Frequenz vom mittleren Pio Alarm erhöhen (zu ähnlich zum low Prio Alarm)
45	31	männlich	1	Assistenzarzt/Assistenzärztin im 1. - 2. Jahr	2.3	2.3	0	2.3	Lautstärke
46	44	männlich	15	Oberarzt/Oberärztin oder Leitende/r Arzt/Ärztin	4.2	4.2	0	4.2	Einfacheres quitieren des alarmtones
47	62	männlich	30	Oberarzt/Oberärztin oder Leitende/r Arzt/Ärztin	2.2	2.2	0	2.2	Gewöhnungszeit abwarten, Unterscheidung zum Perfusoralarm verbessern
48	29	weiblich	3	Assistenzarzt/Assistenzärztin im 3. - 5. Jahr	1	1	0	1	Nichts sind gut so
49	28	männlich	1	Assistenzarzt/Assistenzärztin im 1. - 2. Jahr	1	1	0	1	-
50	41	weiblich	8	Oberarzt/Oberärztin oder Leitende/r Arzt/Ärztin	2.4	2.4	0	2.4	Kürzere Intervalle zwischen den Tönen,
50	41	weiblich	8	Oberarzt/Oberärztin oder Leitende/r Arzt/Ärztin	2.1	2.1	0	2.1	prägnantere Töne
52	51	weiblich	17	Diplomierte/r Experte/Expertin Anästhesiepflege	3.2	3.2	0	3.2	Ich brauche eigentlich nur zwei Alarme rm Prioritäten, technischer Alarme (niedrige prio) ist unötig
53	29	weiblich	2	Assistenzarzt/Assistenzärztin im 1. - 2. Jahr	5	5	0	5	Die alten alarmtöne, ich assoziiere die neuen töne mit den signalen im flugzeug.
53	29	weiblich	2	Assistenzarzt/Assistenzärztin im 1. - 2. Jahr	4.1	4.1	0	4.1	Teilweise fanden die Patientin den Ton unangenehm und fragten, ob das die ganze Zeit zu hören sei.
54	34	männlich	7	Assistenzarzt/Assistenzärztin im > 5. Jahr	3.1	3.1	0	3.1	Das Fehlalarme minimiert werden, z.b. Apnoe alarm obwohl normal beatmet wurde.
55	34	männlich	4	Diplomierte/r Experte/Expertin Anästhesiepflege	2.3	2.3	0	2.3	Schneller mal einen lauteren Ton machen, wenn die Vitalparameter von den Grenzen abweichen.
56	38	männlich	10	Oberarzt/Oberärztin oder Leitende/r Arzt/Ärztin	1	1	0	1	nichts spezielles
57	39	weiblich	12	Diplomierte/r Experte/Expertin Anästhesiepflege	3.2	3.2	0	3.2	nur 2 verschiedene Alarmtöne würden reichen, da ich sowieso visuell schauen muss
58	34	männlich	6	Assistenzarzt/Assistenzärztin im > 5. Jahr	3.2	3.2	0	3.2	Niedrige Prioritäten, könnte man eventuell deaktivieren. (Es ist zuviel bei technischen Alarmen)
59	28	weiblich	1.5	Assistenzarzt/Assistenzärztin im 1. - 2. Jahr	2.1	2.1	0	2.1	sanfterer Klang
60	30	männlich	5	Diplomierte/r Experte/Expertin Anästhesiepflege	2.2	2.2	0	2.2	Mittlere und niedrigere Priorität besser unterscheiden
61	45	männlich	12	Diplomierte/r Experte/Expertin Anästhesiepflege	2.2	2.1	0.1	2.2	Alarmtöne müssen prägnant sein, damit man sie von anderen Geräuschen unterscheiden kann. Sie müssen sich abheben und nicht angenehm sein
62	41	weiblich	6	Assistenzarzt/Assistenzärztin im > 5. Jahr	?	?	#VALUE!		Der hohe Alarm
63	39	weiblich	4	Assistenzarzt/Assistenzärztin im 3. - 5. Jahr	1	1	0	1	Keine
64	32	weiblich	3	Assistenzarzt/Assistenzärztin im 3. - 5. Jahr	1	1	0	1	Momentan nichts
65	32	weiblich	5	Assistenzarzt/Assistenzärztin im > 5. Jahr	2.3	2.3	0	2.3	Alarm der niedrigen Stufe überdenken -> Frequenz finde ich gut damit kein "Daueralarm" vorliegt, jedoch könnte der Ton lauter sein / aufmerksamer machen
66	37	weiblich	9	Oberarzt/Oberärztin oder Leitende/r Arzt/Ärztin	2.2	2.2	0	2.2	Bessere unterscheidung zwischen tief und mittlere
67	30	weiblich	1	Assistenzarzt/Assistenzärztin im 1. - 2. Jahr	1	1	0	1	Fällt mir nichts ein.
68	28	männlich	1.5	Assistenzarzt/Assistenzärztin im 1. - 2. Jahr	3.2	3.2	0	3.2	Die tiefste Dringlichkeitsstufe könnte noch weniger oft tönen, da es sich eher um "Probleme" die erst innerhalb von Minuten zu lösen wären handelt.
68	30	weiblich	4	Assistenzarzt/Assistenzärztin im 3. - 5. Jahr	?	?	#VALUE!		Ton der niedrigen Priorität
69	30	weiblich	3	Assistenzarzt/Assistenzärztin im 3. - 5. Jahr	2.2	2.2	0	2.2	– mittlere Alarmstufe hebt sich (zu) wenig ab
70	47	männlich	17	Oberarzt/Oberärztin oder Leitende/r Arzt/Ärztin	2.2	2.2	0	2.2	Low und Medium Priority sind schwierig auseinander zu halten.
71	45	männlich	16	Oberarzt/Oberärztin oder Leitende/r Arzt/Ärztin	1	1	0	1	-
73	31	männlich	1.5	Assistenzarzt/Assistenzärztin im 3. - 5. Jahr	5	5	0	5	Ich würde die alten behalten.
75	34	männlich	7	Assistenzarzt/Assistenzärztin im > 5. Jahr	1	1	0	1	nichts
77	58	männlich	35	Diplomierte/r Experte/Expertin Anästhesiepflege	3.2	3.2	0	3.2	Keine Töne würde ich bevorzugen.
78	27	weiblich	6	Diplomierte/r Experte/Expertin Anästhesiepflege	5	5	0	5	Die bestehenden Töne, vor der Änderung belassen. 1. Gewohnheitsfaktor 2. deutliche Erkennung der Dringlichkeit
79	36	männlich	9	Oberarzt/Oberärztin oder Leitende/r Arzt/Ärztin	1	1	0	1	-
81	54	weiblich	28	Diplomierte/r Experte/Expertin Anästhesiepflege	2.2	2.2	0	2.2	Bessere Unterscheidung der Frequenzen
82	45	männlich	14	Diplomierte/r Experte/Expertin Anästhesiepflege	2.1	2.1	0	2.1	Angenehmeren sound
83	56	männlich	31	Oberarzt/Oberärztin oder Leitende/r Arzt/Ärztin	2.4	2.4	0	2.4	Bei Low Prio Alarm sind die Pausen seeeehr lang.
83	56	männlich	31	Oberarzt/Oberärztin oder Leitende/r Arzt/Ärztin	2.2	2.1	0.1	2.2	High Prio könnte etwas "spektakulärer" sein.
84	30	männlich	1	Assistenzarzt/Assistenzärztin im 1. - 2. Jahr	2.2	2.1	0.1	2.2	Vor allem den mittleren Ton penetranter gestalten. Zudem auch bei bspw. zu niedrigen Blutdruckwerten den Ton der höchsten Priorität wiedergeben
85	28	männlich	4	Diplomierte/r Experte/Expertin Anästhesiepflege	2.2	2.2	0	2.2	Niedrige und mittlere Priorität sind anfangs schwieriger voneinander zu unterscheiden
86	24	männlich	1	AnästhesiepflegerIn in Ausbildung	2.3	2.3	0	2.3	TechnischerAlarm minim lauter.
87	33	weiblich	8	Diplomierte/r Experte/Expertin Anästhesiepflege	2.2	2.2	0	2.2	eventuell den Ton für den mittlerem Alarm nochmals ändern.
88	54	männlich	23	Oberarzt/Oberärztin oder Leitende/r Arzt/Ärztin	2.2	2.2	0	2.2	mittlerer Alarmstufe besser abheben. Der Unterscheid nicht so gut abgegrenzt zu unterem Alarm
89	25	männlich	0	Assistenzarzt/Assistenzärztin im 1. - 2. Jahr	2.4	2.4	0	2.4	Bei dem mittleren Signalton würde ich noch die Frequenz ein wenig erhöhen.
90	47	männlich	21	Oberarzt/Oberärztin oder Leitende/r Arzt/Ärztin	1	1	0	1	Aktuell nichts
								STATEMENT	CODE	N	%
								Keine Änderung	1	22	26.1905
								Klangcharakter	2.1	7	8.33333
								Differenzierung	2.2	27	32.1429
								Lautstärke	2.3	4	4.7619
								Intervall	2.4	6	7.14286
								Smart alarms	3.1	2	2.38095
								Nur relevante Alarme mit Sound	3.2	8	9.52381
								Patientenwohl	4.1	2	2.38095
								Benutzerfreundlichkeit	4.2	3	3.57143
								Die alten Töne	5	3	3.57143
									SUM	84	100
									Übereinstimmung
									92.8571

## Sheet: Erwartungen post
Bitte geben Sie Ihre Teilnehmernummer an:	Bitte geben Sie Ihr Alter an (in Jahren):	Bitte geben Sie Ihr Geschlecht an:	Bitte geben Sie Ihre Berufserfahrung im Bereich der Anästhesie an (in Jahren):	Bitte geben Sie Ihren Beruf an:	Stefanie	tadzio	Übereinstimmung (wenn 0 = Übereinstimmung)	Greta/Consensus	Was erwarten Sie von den Alarmtönen?
2	28	weiblich	4	Diplomierte/r Experte/Expertin Anästhesiepflege	1.2	1.2	0	1.2	Niedriger Ton ist eher störend. Wichtige Alarme sollen herausstechen.
2	28	weiblich	4	Diplomierte/r Experte/Expertin Anästhesiepflege	2.1	2.1	0	2.1	Mittlere lediglich informieren
3	41	weiblich	14	Oberarzt/Oberärztin oder Leitende/r Arzt/Ärztin	1.1	1.1	0	1.1	adäquate Awareness,
3	41	weiblich	14	Oberarzt/Oberärztin oder Leitende/r Arzt/Ärztin	4	4	0	4	Patientensicherheit.
3	41	weiblich	14	Oberarzt/Oberärztin oder Leitende/r Arzt/Ärztin	3.2	3.2	0	3.2	Sie sollten anpassbar sein auf den individuellen Patienten
4	32	weiblich	5	Assistenzarzt/Assistenzärztin im 3. - 5. Jahr	2.1	2.1	0	2.1	die Priorität ohne direkten Blick auf den Monitor einschätzen zu können.
4	32	weiblich	5	Assistenzarzt/Assistenzärztin im 3. - 5. Jahr	1.1	1.1	0	1.1	Aufmerksamkeit erregen und
4	32	weiblich	5	Assistenzarzt/Assistenzärztin im 3. - 5. Jahr	1.2	1.2	0	1.2	abgrenzbar zu sein vom Hintergrund
4	32	weiblich	5	Assistenzarzt/Assistenzärztin im 3. - 5. Jahr	3.1	3.1	0	3.1	aber dennoch möglichst angenehm für die tägliche Arbeit damit
5	38	männlich	12	Oberarzt/Oberärztin oder Leitende/r Arzt/Ärztin	3.1	3.1	0	3.1	Müssen nicht so schrill sein, dass sie Stress erzeugen.
5	38	männlich	12	Oberarzt/Oberärztin oder Leitende/r Arzt/Ärztin	2.1	2.2	-0.1	2.2	Die entsprechende Bedeutung des Tones und dessen Konsequenzen sind wichtig.
6	58	weiblich	7 Monate	Assistenzarzt/Assistenzärztin im 1. - 2. Jahr	2.2	1.1	1.1	1.1	Die Kunst ist es Aufmerksamkeit zu erregen die zur entsprechenden Handlunglung führt
6	58	weiblich	7 Monate	Assistenzarzt/Assistenzärztin im 1. - 2. Jahr	3.1	3.1	0	3.1	und der alarm ton doch angenehm ist.
7	34	weiblich	3	Assistenzarzt/Assistenzärztin im 3. - 5. Jahr	1.1	1.1	0	1.1	Dass sie meine Aufmerksamkeit erregen,
7	34	weiblich	3	Assistenzarzt/Assistenzärztin im 3. - 5. Jahr	1.2	1.2	0	1.2	dass ich sie auch in hektischen Situationen höre.
9	59	weiblich	25	Diplomierte/r Experte/Expertin Anästhesiepflege	1.1	1.1	0	1.1	Erwecken meine Aufmerksamkeit
10	42	weiblich	18	Diplomierte/r Experte/Expertin Anästhesiepflege	2.1	2.1	0	2.1	Das ich ohne auf den Bildschirm zu schauen weiss, ob welche Stufe es ist.
11	35	männlich	7	Oberarzt/Oberärztin oder Leitende/r Arzt/Ärztin	1.1	1.1	0	1.1	Aufmerksamkeit erregen für mittlere und hohe Priorität
14	44	männlich	13	Oberarzt/Oberärztin oder Leitende/r Arzt/Ärztin	2.1	2.1	0	2.1	Priorität und Ursache hörbar
14	44	männlich	13	Oberarzt/Oberärztin oder Leitende/r Arzt/Ärztin	2.2	2.2	0	2.2	Priorität und Ursache hörbar
16	30	männlich	4	Assistenzarzt/Assistenzärztin im 3. - 5. Jahr	1.1	1.1	0	1.1	Sie sollten mir Informationen geben die mich Aufmerksam machen.
17	36	weiblich		Oberarzt/Oberärztin oder Leitende/r Arzt/Ärztin	1.1	1.1	0	1.1	Dass sie die Aufmerksamkeit erwecken. Die neuen Alarmtöne tuen dies nicht.
18	36	männlich	5	Assistenzarzt/Assistenzärztin im > 5. Jahr	2.2	2.2	0	2.2	Auf Probleme hinweisen,
18	36	männlich	5	Assistenzarzt/Assistenzärztin im > 5. Jahr	3.1	3.1	0	3.1	dabei kein unnötiger Stress generieren
20	28	männlich	0	Assistenzarzt/Assistenzärztin im 1. - 2. Jahr	1.1	1.1	0	1.1	Aufmerksam machen auf ein aktuelles Problem, "Awareness" für Veränderung eine sggf steady states schaffen
21	30	männlich	2.5	Assistenzarzt/Assistenzärztin im 3. - 5. Jahr	2.2	2.2	0	2.2	mich auf Probleme hinzuweisen
22	38	weiblich	10	Oberarzt/Oberärztin oder Leitende/r Arzt/Ärztin	1.1	1.1	0	1.1	Aufmerksamkeit auf den Monitor und dann auf den Patienten lenken
23	33	männlich	1	Assistenzarzt/Assistenzärztin im 1. - 2. Jahr	2.1	2.1	0	2.1	Zu verstehen wie schnell ich reagieren muss, Unterscheidung der Prioritäten
24	31	männlich	4	Assistenzarzt/Assistenzärztin im 3. - 5. Jahr	1.2	1.2	0	1.2	Dass man sie wahrnehmen kann, sie sich abheben,
24	31	männlich	4	Assistenzarzt/Assistenzärztin im 3. - 5. Jahr	2.1	2.1	0	2.1	differenzierbar nach priorität,
24	31	männlich	4	Assistenzarzt/Assistenzärztin im 3. - 5. Jahr	3.1	3.1	0	3.1	bei vielen alarmen kein zusätzlicher stress durch die alarmtöne
25	42	männlich	10	Oberarzt/Oberärztin oder Leitende/r Arzt/Ärztin	1.1	1.1	0	1.1	Mich motivieren auf den Monitor zu schauen
26	32	weiblich	2.5	Diplomierte/r Experte/Expertin Anästhesiepflege	1.1	1.1	0	1.1	Aufmerksamkeit erregen,
26	32	weiblich	2.5	Diplomierte/r Experte/Expertin Anästhesiepflege	2.1	2.1	0	2.1	Unterschiede zwischen Priorität erhören,
26	32	weiblich	2.5	Diplomierte/r Experte/Expertin Anästhesiepflege	3.1	3.1	0	3.1	Angenehm zum hören
27	52	weiblich	25	Diplomierte/r Experte/Expertin Anästhesiepflege	3.1	3.1	0	3.1	Nicht zu penetrant hoch
28	30	männlich	2.5	Diplomierte/r Experte/Expertin Anästhesiepflege	?	?	#VALUE!		nichts
29	40	männlich	13	Oberarzt/Oberärztin oder Leitende/r Arzt/Ärztin	2.1	2.1	0	2.1	klare Priorisierung
31	57	männlich	13	Diplomierte/r Experte/Expertin Anästhesiepflege	1.1	1.1	0	1.1	Meine Aufmerksamkeit zu erwecken
32	40	weiblich	12	Oberarzt/Oberärztin oder Leitende/r Arzt/Ärztin	1.1	1.1	0	1.1	Aufmerksam machen auf abnormale vital Parametern so das man blick und Aufmerksamkeit auf Monitor richtet
33	34	weiblich	11	Diplomierte/r Experte/Expertin Anästhesiepflege	1.1	1.1	0	1.1	Volle Aufmerksamkeit
34	32	männlich	8	Diplomierte/r Experte/Expertin Anästhesiepflege	2.1	2.1	0	2.1	Gute Unterscheidung der Prioritäten, low-medium-high
35	34	männlich	4	Diplomierte/r Experte/Expertin Anästhesiepflege	2.1	2.1	0	2.1	Hinweise zu grenzen. Unterscheidung zwischen niedrig und mittlere prio
36	29	männlich	1	Assistenzarzt/Assistenzärztin im 1. - 2. Jahr	1.1	1.1	0	1.1	Die Aufmerksamkeit zu erregen.
37	40	weiblich	5	Assistenzarzt/Assistenzärztin im 3. - 5. Jahr	1.1	1.1	0	1.1	Aufmerksam gemacht werden auf potentiell drohende Situationen
39	29	weiblich	2	AnästhesiepflegerIn in Ausbildung	1.1	1.1	0	1.1	Aufmerksamkeit erregen
40	31	weiblich	1.5	Assistenzarzt/Assistenzärztin im 1. - 2. Jahr	1.2	2.2	-1	2.2	Eine klare Aussage.
41	47	männlich	18	Oberarzt/Oberärztin oder Leitende/r Arzt/Ärztin	2.2	2.2	0	2.2	Klare Info was los ist.
43	31	weiblich	9	Diplomierte/r Experte/Expertin Anästhesiepflege	1.1	1.1	0	1.1	Meine Aufmerksamkeit bei roten Alarm.
44	32	männlich	2	Assistenzarzt/Assistenzärztin im 1. - 2. Jahr	1.1	1.1	0	1.1	Aufmerksamkeit auf Abnorme Vitalparameter lenke, auch und besonders wenn man auf etwas anderes fokussiert ist.
45	31	männlich	1	Assistenzarzt/Assistenzärztin im 1. - 2. Jahr	1.2	1.2	0	1.2	Unterscheidung unter anderen Tönen
46	44	männlich	15	Oberarzt/Oberärztin oder Leitende/r Arzt/Ärztin	1.1	1.1	0	1.1	Sollen aufmerksam machen
47	62	männlich	30	Oberarzt/Oberärztin oder Leitende/r Arzt/Ärztin	1.1	1.1	0	1.1	Hinweis dass etwas nicht in Ordnung ist
48	29	weiblich	3	Assistenzarzt/Assistenzärztin im 3. - 5. Jahr	3.1	3.1	0	3.1	Stressreduktion durch angenehmere Alarmtöne
49	28	männlich	1	Assistenzarzt/Assistenzärztin im 1. - 2. Jahr	3.1	3.1	0	3.1	Ruhigere Athmosphäre
50	41	weiblich	8	Oberarzt/Oberärztin oder Leitende/r Arzt/Ärztin	1.1	1.1	0	1.1	Dass man sie schnell erkennt,
50	41	weiblich	8	Oberarzt/Oberärztin oder Leitende/r Arzt/Ärztin	2.1	2.1	0	2.1	sowie auch die Prioritätsstufe schnell erkannt wird
52	51	weiblich	17	Diplomierte/r Experte/Expertin Anästhesiepflege	1.1	1.1	0	1.1	Das sie mich alamieren
53	29	weiblich	2	Assistenzarzt/Assistenzärztin im 1. - 2. Jahr	1.1	1.1	0	1.1	Das sie in wichtigen Situationen die Aufmerksamkeit erregen.
53	29	weiblich	2	Assistenzarzt/Assistenzärztin im 1. - 2. Jahr	1.1	2.2	-1.1	2.2	Das man nicht immer auf den Monitor schauen muss, um wichtige Veränderungen wahrzunehmen.
54	34	männlich	7	Assistenzarzt/Assistenzärztin im > 5. Jahr			0
55	34	männlich	4	Diplomierte/r Experte/Expertin Anästhesiepflege	1.1	1.1	0	1.1	Das ich schnell auf etwas aufmerksam gemacht werde.
56	38	männlich	10	Oberarzt/Oberärztin oder Leitende/r Arzt/Ärztin	1.2	1.2	0	1.2	hörbar,
56	38	männlich	10	Oberarzt/Oberärztin oder Leitende/r Arzt/Ärztin	1.1	1.1	0	1.1	aufmerksamkeit erregend,
56	38	männlich	10	Oberarzt/Oberärztin oder Leitende/r Arzt/Ärztin	3.1	3.1	0	3.1	nicht ermüdend
57	39	weiblich	12	Diplomierte/r Experte/Expertin Anästhesiepflege	1.2	1.2	0	1.2	ich muss nur hören, ob sich Werte ändern, nach dem Ton muss ich schauen was sich ändert
58	34	männlich	6	Assistenzarzt/Assistenzärztin im > 5. Jahr	1.1	1.1	0	1.1	Das sie mich aufmerksam machen und meinen Blick zum Monitor ziehen.
59	28	weiblich	1.5	Assistenzarzt/Assistenzärztin im 1. - 2. Jahr	1.1	1.1	0	1.1	Aufmerksamkeit erregen
59	28	weiblich	1.5	Assistenzarzt/Assistenzärztin im 1. - 2. Jahr	2.1	2.1	0	2.1	sowie erste Information über deren Prioriät
60	30	männlich	5	Diplomierte/r Experte/Expertin Anästhesiepflege	1.1	1.1	0	1.1	Das sie mich in jeder Situation aufmerksam machen
61	45	männlich	12	Diplomierte/r Experte/Expertin Anästhesiepflege	1.2	1.2	0	1.2	das er prägnant ist
62	41	weiblich	6	Assistenzarzt/Assistenzärztin im > 5. Jahr	1.2	1.2	0	1.2	Laut genug dass man sie hört, aber sollen nicht alles übertönen.
63	39	weiblich	4	Assistenzarzt/Assistenzärztin im 3. - 5. Jahr	1.1	1.1	0	1.1	Dass sie einen dazu bringen, auf den Monitor zu schauen,
63	39	weiblich	4	Assistenzarzt/Assistenzärztin im 3. - 5. Jahr	2.2	2.2	0	2.2	ggf auch weiterführende Informationen
64	32	weiblich	3	Assistenzarzt/Assistenzärztin im 3. - 5. Jahr	1.1	1.1	0	1.1	Dass sie Aufmerksamkeit erregen sollten
65	32	weiblich	5	Assistenzarzt/Assistenzärztin im > 5. Jahr	1.1	1.1	0	1.1	Aufmerksamkeit
65	32	weiblich	5	Assistenzarzt/Assistenzärztin im > 5. Jahr	3.2	3.2	0	3.2	mit Notwendigkeit des Quittierens der Alarmtöne,
65	32	weiblich	5	Assistenzarzt/Assistenzärztin im > 5. Jahr	3.1	3.1	0	3.1	kein Auslösen von Stress
66	37	weiblich	9	Oberarzt/Oberärztin oder Leitende/r Arzt/Ärztin	1.1	1.1	0	1.1	Sie sollen mich aufmerksam machen,
66	37	weiblich	9	Oberarzt/Oberärztin oder Leitende/r Arzt/Ärztin	2.1	2.1	0	2.1	wie dringend ich etwas ändern muss
67	30	weiblich	1	Assistenzarzt/Assistenzärztin im 1. - 2. Jahr	1.1	1.1	0	1.1	Dass ich im angemessenen Mass alamiert werde.
68	28	männlich	1.5	Assistenzarzt/Assistenzärztin im 1. - 2. Jahr	1.1	1.1	0	1.1	In einem geeigneten Mass aufmerksam gemacht zu werden, das heisst: schnell/"erschreckend" bei richtig gefährlichen Situationen wo eine schnelle Antwort nötig ist,
68	28	männlich	1.5	Assistenzarzt/Assistenzärztin im 1. - 2. Jahr	3.1	3.1	0	3.1	und gleichzeitig nicht unnötig schnell abgelenkt zu werden bei Situationen die keine schnelle Antwort brauchen (zB Pat. nicht aufgenommen, Monitor nicht angeschlossen, ...)
68	30	weiblich	4	Assistenzarzt/Assistenzärztin im 3. - 5. Jahr	1.1	1.1	0	1.1	Aufmerksamkeit erregen, warnen, zu einer Handlung motivieren
69	30	weiblich	3	Assistenzarzt/Assistenzärztin im 3. - 5. Jahr	1.1	1.1	0	1.1	Aufmerksamkeit erregen,
69	30	weiblich	3	Assistenzarzt/Assistenzärztin im 3. - 5. Jahr	2.2	2.2	0	2.2	bereits erste Informationen liefern,
69	30	weiblich	3	Assistenzarzt/Assistenzärztin im 3. - 5. Jahr	3.1	3.1	0	3.1	nicht übermässig Stress ausüben
70	47	männlich	17	Oberarzt/Oberärztin oder Leitende/r Arzt/Ärztin	2.2	2.2	0	2.2	Akustische Information über Grenzwertüberschreitung der Vitalparameter.
71	45	männlich	16	Oberarzt/Oberärztin oder Leitende/r Arzt/Ärztin	3.1	3.1	0	3.1	Nur relevante Alarme, keine Artefakte
73	31	männlich	1.5	Assistenzarzt/Assistenzärztin im 3. - 5. Jahr	3.1	3.1	0	3.1	Idealerweise dass es keine falsch positven/negativen Alarme gibt.
75	34	männlich	7	Assistenzarzt/Assistenzärztin im > 5. Jahr	1.1	1.1	0	1.1	Aufmerksamkeit
77	58	männlich	35	Diplomierte/r Experte/Expertin Anästhesiepflege	?	?	#VALUE!		Keine Vorstellung.
78	27	weiblich	6	Diplomierte/r Experte/Expertin Anästhesiepflege	1.2	1.2	0	1.2	Muss differenzierbar sein
79	36	männlich	9	Oberarzt/Oberärztin oder Leitende/r Arzt/Ärztin	1.1	1.1	0	1.1	Lenken Aufmerksamkeit auf Bildschirm
81	54	weiblich	28	Diplomierte/r Experte/Expertin Anästhesiepflege	1.2	1.2	0	1.2	Bessere Differenzierung der Tonhöhe und Länge
82	45	männlich	14	Diplomierte/r Experte/Expertin Anästhesiepflege	1.1	1.1	0	1.1	Mich zu warnen
83	56	männlich	31	Oberarzt/Oberärztin oder Leitende/r Arzt/Ärztin	1.1	1.1	0	1.1	Zwang zum Fokuswechsel. Erhöhen des Dranges, etwas zu tun.
84	30	männlich	1	Assistenzarzt/Assistenzärztin im 1. - 2. Jahr	1.1	1.1	0	1.1	Sie sollen meine Aufmerksamkeit bei anderen Tätigkeiten erregen und
84	30	männlich	1	Assistenzarzt/Assistenzärztin im 1. - 2. Jahr	2.1	2.1	0	2.1	mich idealerweise auf Anhieb in der Dringlichkeit einer Handlung differenzieren lassen können
85	28	männlich	4	Diplomierte/r Experte/Expertin Anästhesiepflege	2.1	2.1	0	2.1	Gezielt die Priorität akkustisch aufzunehmen
86	24	männlich	1	AnästhesiepflegerIn in Ausbildung	1.1	1.1	0	1.1	Aufmerksamkeit erregend.
87	33	weiblich	8	Diplomierte/r Experte/Expertin Anästhesiepflege	3.1	3.1	0	3.1	Das sie ihren Zweck erfüllen und nicht zusätzlich mehr Stress erzeugen
88	54	männlich	23	Oberarzt/Oberärztin oder Leitende/r Arzt/Ärztin	1.1	1.1	0	1.1	Aufmerksamkeit
88	54	männlich	23	Oberarzt/Oberärztin oder Leitende/r Arzt/Ärztin	3.1	3.1	0	3.1	wenn erforderlich ohne zu stressen oder Patienten:innen zu verunsichern
89	25	männlich	0	Assistenzarzt/Assistenzärztin im 1. - 2. Jahr	1.1	1.1	0	1.1	Dass man sofort darauf aufmerksam wird
89	25	männlich	0	Assistenzarzt/Assistenzärztin im 1. - 2. Jahr	2.2	2.2	0	2.2	und dass man auch zu einem gewissen Grad noch Informationen erhält zum Problem, das den Alarm auslöst.
90	47	männlich	21	Oberarzt/Oberärztin oder Leitende/r Arzt/Ärztin	2.2	2.2	0	2.2	Informationen in Ton
								STATEMENT	CODE	N	%
								Aufmerksamkeitserregung	1.1	46	44.2308
								Abgrenzung/ Differenzierung	1.2	11	10.5769
								Prioritätsanzeige	2.1	15	14.4231
								Problemidentifikation	2.2	12	11.5385
								Personal- u. Patientenorientiert	3.1	17	16.3462
								Anpassbarkeit	3.2	2	1.92308
								Patienten Sicherheit	4	1	0.961538
									SUM	104	100
									Übereinstimmung
									96.1538

## Sheet: Ohne Alarmtöne post
Bitte geben Sie Ihre Teilnehmernummer an:	Bitte geben Sie Ihr Alter an (in Jahren):	Bitte geben Sie Ihr Geschlecht an:	Bitte geben Sie Ihre Berufserfahrung im Bereich der Anästhesie an (in Jahren):	Bitte geben Sie Ihren Beruf an:	Stefanie	Tadzio	Übereinstimmung (wenn 0 = Übereinstimmung)	Greta/Consensus	Wie stellen Sie sich einen Operationssaal ohne Alarmtöne vor?
2	28	weiblich	4	Diplomierte/r Experte/Expertin Anästhesiepflege	2.2	2.1	0.1	2.2	nicht gut. Alarme helfen zu realisieren, wenn man gerade z.b Verordnungen macht oder am Pat. selbst arbeitet
3	41	weiblich	14	Oberarzt/Oberärztin oder Leitende/r Arzt/Ärztin	1.2	1.2	0	1.2	ruhige, angenehme Arbeitsatmosphäre, vorausgesetzt die Chirurgen/andere Stakeholders sind dann auch entsprechend ruhig :-).
3	41	weiblich	14	Oberarzt/Oberärztin oder Leitende/r Arzt/Ärztin	1.1	4	-2.9	4	Bei kritischen Patienten wo viel gearbeitet werden muss seitens Anästhesie, z.B. Massentransfusion, sicherlich erschwert realisierbar, da man visuell abgelenkt ist.
4	32	weiblich	5	Assistenzarzt/Assistenzärztin im 3. - 5. Jahr	1.1	1.1	0	1.1	seltsam und unpassend
5	38	männlich	12	Oberarzt/Oberärztin oder Leitende/r Arzt/Ärztin	1.1	1.1	0	1.1	Extrem ungewohnt. Meistens wird das Fehlen von Tönen als inadäquates Monitoring durch mich gedeutet.
6	58	weiblich	7 Monate	Assistenzarzt/Assistenzärztin im 1. - 2. Jahr	1.1	1.1	0	1.1	Kann ich nicht.
6	58	weiblich	7 Monate	Assistenzarzt/Assistenzärztin im 1. - 2. Jahr	2.1	2.1	0	2.1	Alarm töne ermöglichen multi tasking ohne Patienten zu gefährden (dokumentiert und Anästhesie Führung)
7	34	weiblich	3	Assistenzarzt/Assistenzärztin im 3. - 5. Jahr	4	4	0	4	Bei hoher Arbeitslast könnten Veränderungen der Vitalparameter zu spät erkannt werden
7	34	weiblich	3	Assistenzarzt/Assistenzärztin im 3. - 5. Jahr	4	4	0	4	das könnte Patienten gefährden und wäre nicht ideal.
9	59	weiblich	25	Diplomierte/r Experte/Expertin Anästhesiepflege	1.2	1.2	0	1.2	Ruhig
10	42	weiblich	18	Diplomierte/r Experte/Expertin Anästhesiepflege	4	4	0	4	gefährlich:-)
11	35	männlich	7	Oberarzt/Oberärztin oder Leitende/r Arzt/Ärztin	1.2	1.2	0	1.2	Friedlich
11	35	männlich	7	Oberarzt/Oberärztin oder Leitende/r Arzt/Ärztin	4	4	0	4	aber gefährlich für den Patient
14	44	männlich	13	Oberarzt/Oberärztin oder Leitende/r Arzt/Ärztin	1.1	1.1	0	1.1	gar nicht
16	30	männlich	4	Assistenzarzt/Assistenzärztin im 3. - 5. Jahr	1.1	1.1	0	1.1	Nein.
17	36	weiblich		Oberarzt/Oberärztin oder Leitende/r Arzt/Ärztin	1.1	1.1	0	1.1	Kann ich mir nicht vorstellen.
18	36	männlich	5	Assistenzarzt/Assistenzärztin im > 5. Jahr	2.1	2.1	0	2.1	Muss man huere oft auf den Bildschirm schauen
20	28	männlich	0	Assistenzarzt/Assistenzärztin im 1. - 2. Jahr	1.1	1.1	0	1.1	Extrem angespannt seitens Anästhesie (wenn es keine gibt) - wenn einfach nichts alarmiert, ist die Lage entspannt und im Steady state kontrolliert
21	30	männlich	2.5	Assistenzarzt/Assistenzärztin im 3. - 5. Jahr	4	4	0	4	gefährlich
22	38	weiblich	10	Oberarzt/Oberärztin oder Leitende/r Arzt/Ärztin	2.1	2.1	0	2.1	bekannt aus der Neuroradiologie (früher), auch möglich, benötigt erhöhte Aufmerksamkeit
23	33	männlich	1	Assistenzarzt/Assistenzärztin im 1. - 2. Jahr	1.1	1.1	0	1.1	Blöd
23	33	männlich	1	Assistenzarzt/Assistenzärztin im 1. - 2. Jahr	4	4	0	4	und gefährlich
24	31	männlich	4	Assistenzarzt/Assistenzärztin im 3. - 5. Jahr	2.2	2.2	0	2.2	Auge reich nicht aus, es bräuchte einen zweiten Sinn.
24	31	männlich	4	Assistenzarzt/Assistenzärztin im 3. - 5. Jahr	1.1	1.1	0	1.1	Für mich undenkbar.
25	42	männlich	10	Oberarzt/Oberärztin oder Leitende/r Arzt/Ärztin	1.2	1.2	0	1.2	Angenehm
25	42	männlich	10	Oberarzt/Oberärztin oder Leitende/r Arzt/Ärztin	4	4	0	4	jedoch gefährlicher
26	32	weiblich	2.5	Diplomierte/r Experte/Expertin Anästhesiepflege	1.1	1.1	0	1.1	Geht nicht, ist nicht machbar
27	52	weiblich	25	Diplomierte/r Experte/Expertin Anästhesiepflege	1.1	1.1	0	1.1	Wirds nichts geben
28	30	männlich	2.5	Diplomierte/r Experte/Expertin Anästhesiepflege	1.1	1.1	0	1.1	unmöglich
29	40	männlich	13	Oberarzt/Oberärztin oder Leitende/r Arzt/Ärztin	4	4	0	4	unsicher
31	57	männlich	13	Diplomierte/r Experte/Expertin Anästhesiepflege	1.1	1.1	0	1.1	Das geht nicht.
32	40	weiblich	12	Oberarzt/Oberärztin oder Leitende/r Arzt/Ärztin	1.2	1.2	0	1.2	Ruhig
32	40	weiblich	12	Oberarzt/Oberärztin oder Leitende/r Arzt/Ärztin	1.1	1.1	0	1.1	aber eigentlich will ich Alarme denn sie haben einen sinn.
33	34	weiblich	11	Diplomierte/r Experte/Expertin Anästhesiepflege	1.1	1.1	0	1.1	Garnicht gut. Es braucht Alarme
34	32	männlich	8	Diplomierte/r Experte/Expertin Anästhesiepflege	1.2	1.2	0	1.2	sehr angenehm ruhig
34	32	männlich	8	Diplomierte/r Experte/Expertin Anästhesiepflege	1.1	1.1	0	1.1	und ungewohnt!
35	34	männlich	4	Diplomierte/r Experte/Expertin Anästhesiepflege	1.1	1.1	0	1.1	Schlecht
36	29	männlich	1	Assistenzarzt/Assistenzärztin im 1. - 2. Jahr	1.1	1.1	0	1.1	Unmögliche Situation, vielleicht Kaos.
37	40	weiblich	5	Assistenzarzt/Assistenzärztin im 3. - 5. Jahr	1.2	1.2	0	1.2	Sehr schön
39	29	weiblich	2	AnästhesiepflegerIn in Ausbildung	1.1	1.1	0	1.1	Unvollständig
40	31	weiblich	1.5	Assistenzarzt/Assistenzärztin im 1. - 2. Jahr	1.2	1.2	0	1.2	Wie Himmel auf Erden.
41	47	männlich	18	Oberarzt/Oberärztin oder Leitende/r Arzt/Ärztin	1.2	1.2	0	1.2	Differenziert. Nicht erschreckend. Aber klar andeutend, wo das Problem liegt.
43	31	weiblich	9	Diplomierte/r Experte/Expertin Anästhesiepflege	1.2	1.2	0	1.2	Sehr still und ungewohnt.
44	32	männlich	2	Assistenzarzt/Assistenzärztin im 1. - 2. Jahr	4	4	0	4	Nicht, m.E. insgesamt unsicherer.
44	32	männlich	2	Assistenzarzt/Assistenzärztin im 1. - 2. Jahr	3	3	0	3	Obwohl die Headset Alarm Option vllt eine ganz gute Alternative ist.
45	31	männlich	1	Assistenzarzt/Assistenzärztin im 1. - 2. Jahr	1.1	1.1	0	1.1	Hektisch,
45	31	männlich	1	Assistenzarzt/Assistenzärztin im 1. - 2. Jahr	2.1	2.1	0	2.1	da nonstop visuelle Kontrolle notwendig
46	44	männlich	15	Oberarzt/Oberärztin oder Leitende/r Arzt/Ärztin	1.1	1.1	0	1.1	Es fehlt was
47	62	männlich	30	Oberarzt/Oberärztin oder Leitende/r Arzt/Ärztin	1.1	1.1	0	1.1	unvorstellbar
48	29	weiblich	3	Assistenzarzt/Assistenzärztin im 3. - 5. Jahr	4	4	0	4	Tödlich
49	28	männlich	1	Assistenzarzt/Assistenzärztin im 1. - 2. Jahr	1.1	1.1	0	1.1	Angespannt
50	41	weiblich	8	Oberarzt/Oberärztin oder Leitende/r Arzt/Ärztin	1.1	1.1	0	1.1	Macht mehr Stress,
50	41	weiblich	8	Oberarzt/Oberärztin oder Leitende/r Arzt/Ärztin	2.1	2.1	0	2.1	da man mehr auf die Monitore schauen muss um alles zuerkennen.
50	41	weiblich	8	Oberarzt/Oberärztin oder Leitende/r Arzt/Ärztin	4	4	0	4	Verpasst schneller relevantes
52	51	weiblich	17	Diplomierte/r Experte/Expertin Anästhesiepflege	2.1	2.1	0	2.1	Das braucht aufgewecktes personal da viel zeit auf den Monitor geschaut werden muss; ich denke man braucht Alarme; zu viele Alarme macht das Personal faul
53	29	weiblich	2	Assistenzarzt/Assistenzärztin im 1. - 2. Jahr	1.1	1.1	0	1.1	Seltsam und ein gewohntes geräusch würde fehlen.
54	34	männlich	7	Assistenzarzt/Assistenzärztin im > 5. Jahr			0
55	34	männlich	4	Diplomierte/r Experte/Expertin Anästhesiepflege	4	4	0	4	Gefährlich!
56	38	männlich	10	Oberarzt/Oberärztin oder Leitende/r Arzt/Ärztin	1.2	1.2	0	1.2	leise
57	39	weiblich	12	Diplomierte/r Experte/Expertin Anästhesiepflege	1.2	1.2	0	1.2	ruhig
58	34	männlich	6	Assistenzarzt/Assistenzärztin im > 5. Jahr	3	3	0	3	Mit VR Brille möglich. ... Vielleicht Warn-Stimmen initialisieren.
58	34	männlich	6	Assistenzarzt/Assistenzärztin im > 5. Jahr	1.1	1.1	0	1.1	Aber sonst eher schwierig
59	28	weiblich	1.5	Assistenzarzt/Assistenzärztin im 1. - 2. Jahr	1.2	1.2	0	1.2	leise und entspannter,
59	28	weiblich	1.5	Assistenzarzt/Assistenzärztin im 1. - 2. Jahr	4	4	0	4	jedoch mit Angst vor Informationsverlust
60	30	männlich	5	Diplomierte/r Experte/Expertin Anästhesiepflege	1.2	1.2	0	1.2	Ruhiger
60	30	männlich	5	Diplomierte/r Experte/Expertin Anästhesiepflege	1.1	1.1	0	1.1	jedoch bei hecktischen Situationen mit viel Arbeiten gleichzeitig unrealistisch
61	45	männlich	12	Diplomierte/r Experte/Expertin Anästhesiepflege	4	4	0	4	Wenn man Todesfälle haben möchte, dann ja. Ohne Alarmtöne würde man nichts mitbekommen
62	41	weiblich	6	Assistenzarzt/Assistenzärztin im > 5. Jahr	1.1	1.1	0	1.1	Sehr stressig,
62	41	weiblich	6	Assistenzarzt/Assistenzärztin im > 5. Jahr	2.2	2.2	0	2.2	kein Fokus weil man ständig auf den Monitor schauen müsste.
62	41	weiblich	6	Assistenzarzt/Assistenzärztin im > 5. Jahr	1.1	1.1	0	1.1	Kann ich mir nicht vorstellen.
63	39	weiblich	4	Assistenzarzt/Assistenzärztin im 3. - 5. Jahr	2.1	2.1	0	2.1	Insgesamt braucht es mehr eigene Konzentration / Aufmerksamkeit und Disziplin. Keine chaotische Situation
64	32	weiblich	3	Assistenzarzt/Assistenzärztin im 3. - 5. Jahr	4	4	0	4	Als sehr gefährlich
65	32	weiblich	5	Assistenzarzt/Assistenzärztin im > 5. Jahr	1.1	1.1	0	1.1	Schwierig.
66	37	weiblich	9	Oberarzt/Oberärztin oder Leitende/r Arzt/Ärztin	1.2	1.2	0	1.2	Ruhiger aber nicht still;
66	37	weiblich	9	Oberarzt/Oberärztin oder Leitende/r Arzt/Ärztin	2.1	2.1	0	2.1	anstrengend da ich dann kontinuierlich den Bildschirm anschauen muss
67	30	weiblich	1	Assistenzarzt/Assistenzärztin im 1. - 2. Jahr	2.1	2.1	0	2.1	Anstrengender. Man wird schneller müde und muss viel mehr mit voller Aufmerksamkeit beachten.
67	30	weiblich	1	Assistenzarzt/Assistenzärztin im 1. - 2. Jahr	2.2	2.2	0	2.2	Mit Alarm kann man diesen Teil abgeben.
68	28	männlich	1.5	Assistenzarzt/Assistenzärztin im 1. - 2. Jahr	1.1	1.1	0	1.1	Wäre wahrscheinlich etwas utopisch,
68	28	männlich	1.5	Assistenzarzt/Assistenzärztin im 1. - 2. Jahr	3	3	0	3	aber eine weitere Vertiefung/Forschung mit neuen Weisen die Alarmen darzustellen (zB taktile/visuelle) wäre sicher empfehlenswert, um es vielleicht in mehr oder weniger nahe Zukunft zu erreichen. Es wäre sicher gewünscht.
68	30	weiblich	4	Assistenzarzt/Assistenzärztin im 3. - 5. Jahr	3	3	0	3	Via rein visuelle Alarme, aber nur wenn andere optische Reize noch stärker eingedämmt würden, und es ein zentrales 'Panel' mit allen relevanten Werten (Monitor UND Beatmung UND z.B. NIRS UND Swan Gantz) gäbe. Quasi wirklich alles in einem Blickfeld, inkl. Blutsugi und DK–Beutel etc.
69	30	weiblich	3	Assistenzarzt/Assistenzärztin im 3. - 5. Jahr	4	4	0	4	Sicherheitsrisiko,
69	30	weiblich	3	Assistenzarzt/Assistenzärztin im 3. - 5. Jahr	2.2	2.2	0	2.2	da eine zweite Art der Wahrnehmung für kritische Situationen fehlt
70	47	männlich	17	Oberarzt/Oberärztin oder Leitende/r Arzt/Ärztin	?	?	#VALUE!		So wie sie sind.
71	45	männlich	16	Oberarzt/Oberärztin oder Leitende/r Arzt/Ärztin	1.2	1.2	0	1.2	Je kritischer die Situation, desto weniger Alarme
73	31	männlich	1.5	Assistenzarzt/Assistenzärztin im 3. - 5. Jahr	1.1	1.1	0	1.1	Unvorstellbar.
75	34	männlich	7	Assistenzarzt/Assistenzärztin im > 5. Jahr	3	3	0	3	Mit habptischen und visoellen Alarmen
77	58	männlich	35	Diplomierte/r Experte/Expertin Anästhesiepflege	1.2	1.2	0	1.2	Für mich sehr denkbar mit vollem Fokus auf Patient und Monitor.
78	27	weiblich	6	Diplomierte/r Experte/Expertin Anästhesiepflege	4	4	0	4	Gefährlich. Alarmtöne dürfen nicht ausgeschaltet werden.
79	36	männlich	9	Oberarzt/Oberärztin oder Leitende/r Arzt/Ärztin			0
81	54	weiblich	28	Diplomierte/r Experte/Expertin Anästhesiepflege	4	4	0	4	Hoch Fahrlässig
82	45	männlich	14	Diplomierte/r Experte/Expertin Anästhesiepflege	1.1	1.1	0	1.1	Langweilig
82	45	männlich	14	Diplomierte/r Experte/Expertin Anästhesiepflege	4	4	0	4	und gefährlich
83	56	männlich	31	Oberarzt/Oberärztin oder Leitende/r Arzt/Ärztin	1.2	1.2	0	1.2	Still,
83	56	männlich	31	Oberarzt/Oberärztin oder Leitende/r Arzt/Ärztin	1.1	1.1	0	1.1	unangenehm. Erinnert an Walti Weder (unangenehm) oder Valavanis!
84	30	männlich	1	Assistenzarzt/Assistenzärztin im 1. - 2. Jahr	2.1	2.1	0	2.1	Es würde den Alltag deutlich erschweren da man häufiger eine visuelle Kontrolle der Vitalparameter tätigen müsste und sich somit ggf. nicht voll und ganz auf andere Aufgaben konzentrieren kann
85	28	männlich	4	Diplomierte/r Experte/Expertin Anästhesiepflege	1.1	1.1	0	1.1	Ungewohnt, komisch
86	24	männlich	1	AnästhesiepflegerIn in Ausbildung	4	4	0	4	Dem Problem immer hinterher,
86	24	männlich	1	AnästhesiepflegerIn in Ausbildung	1.1	2.1	-1	1.1	Ermüdende Atmosphäre
87	33	weiblich	8	Diplomierte/r Experte/Expertin Anästhesiepflege	1.2	1.2	0	1.2	Leise
87	33	weiblich	8	Diplomierte/r Experte/Expertin Anästhesiepflege	4	4	0	4	und gefährlich weil wichtige Informationen verloren gehen und Gefahren übersehen werden könnten
88	54	männlich	23	Oberarzt/Oberärztin oder Leitende/r Arzt/Ärztin	1.1	1.1	0	1.1	schwierig,
88	54	männlich	23	Oberarzt/Oberärztin oder Leitende/r Arzt/Ärztin	2.2	2.2	0	2.2	Kann aber nur schwer auf Kingeltöne verzichten.
88	54	männlich	23	Oberarzt/Oberärztin oder Leitende/r Arzt/Ärztin	3	3	0	3	evtl durch Vibration oder visuelle Reize.
89	25	männlich	0	Assistenzarzt/Assistenzärztin im 1. - 2. Jahr	4	4	0	4	Das würde Patientengefährdung darstellen denke ich; Die Alarmtöne halte ich für essentiell um auch bei langen Operationen fokussiert zu bleiben.
90	47	männlich	21	Oberarzt/Oberärztin oder Leitende/r Arzt/Ärztin	4	4	0	4	Gefährlich
								STATEMENT	CODE	N	%
								Unsicherheit und Stress	1.1	37	36.2745
								Erleichterung und Ruhe	1.2	19	18.6275
								Erhöhter Arbeitsaufwand	2.1	10	9.80392
								Verlust eines zentralen Sinnes	2.2	6	5.88235
								Alternative Lösungen	3	6	5.88235
								Patientenrisiko	4	24	23.5294
									SUM	102	100
									Übereinstimmung
									97.0588
